# Supplementary material for: Differential Packaging Into Outer Membrane Vesicles Upon Oxidative Stress Reveals a General Mechanism for Cargo Selectivity
Source: Front Microbiol. 2021 Jul 2;12:561863. doi: 10.3389/fmicb.2021.561863 (PMC8284480; doi:10.3389/fmicb.2021.561863)
Supplement: Supplementary file 2 [file Table_1.XLSX]

## Sheet: Table S1 MS samples
Table S1. Proteomics samples
Run Order	Raw Data Name	Sample Name	Protein concentration after soncation
1	ID23458_03_E749_4458_071816	QC1
2	ID24352_01_E749_4458_071816	OM1+	1.44
3	ID24355_01_E749_4458_071816	OM1-	1.32
4	ID24348_01_E749_4458_071816	OMV3+	0.31
5	ID24351_01_E749_4458_071816	OMV3-	1.41
6	ID24356_01_E749_4458_071816	OM2-	1.19
7	ID24347_01_E749_4458_071816	OMV2+	0.44
8	ID23458_04_E749_4458_071816	QC2
9	ID24350_01_E749_4458_071816	OMV2-	0.19
10	ID24354_01_E749_4458_071816	OM3+	0.81
11	ID24346_01_E749_4458_071816	OMV1+	1.79
12	ID24349_01_E749_4458_071816	OMV1-	0.21
13	ID24353_01_E749_4458_071816	OM2+	1.2
14	ID24357_01_E749_4458_071816	OM3-	0.11
15	ID23458_05_E749_4458_071816	QC3

## Sheet: Table S2 Proteomic peptides
Table S2. Peptide MS data from proteomics analyses
Monoisotopic m/z	Charge from Search Result	Peak Centroid Time	Peak Time Score	Modified Peptide Sequence	PeptideTeller Probability	Primary Protein Name	Protein Description	Shared Proteins	Intensity QC1	Intensity QC2	Intensity QC3	Intensity OMV(+)1	Intensity OMV(+)2	Intensity OMV(+)3	Intensity OMV(-)1	Intensity OMV(-)2	Intensity OMV(-)3	Intensity OM(+)1	Intensity OM(+)2	Intensity OM(+)3	Intensity OM(-)1	Intensity OM(-)2	Intensity OM(-)3
507.289	4	59.022	0.75375396, 0.8392118, 0.88959545	ANDKVTFKVPYGGLIYIK	1	ACFD_ECOH1	Putative lipoprotein AcfD homolog OS=Escherichia coli O78:H11 (strain H10407 / ETEC) GN=yghJ PE=3 SV=1	E3PJ90|ACFD_ECOH1	1.01616e+06	998828	937700	1342569	3.69441e+06	2.17857e+06	345582	14434824	2157019	286356	0	498755	3687144	1.26306e+06	35589432
605.66626, 907.9963	2, 3	70.445	0.8965479, 0.9094067, 0.9233894, 0.95248896, 0.9583393, 0.96768844, 0.96812654, 0.9683271, 0.96854407	STVPVTVTVALADDLTGR	1	ACFD_ECOH1	Putative lipoprotein AcfD homolog OS=Escherichia coli O78:H11 (strain H10407 / ETEC) GN=yghJ PE=3 SV=1	E3PJ90|ACFD_ECOH1	25325948	18696274	20596432	21177276	82611856	105358768	69255496	321729312	23552488	17286912	2.77188e+06	20013496	119161400	39058280	1001209792
497.247	3	17.261	0.8807865, 0.90468353, 0.9240786, 0.9435105	YQQENKPDDKPK	1	ACFD_ECOH1	Putative lipoprotein AcfD homolog OS=Escherichia coli O78:H11 (strain H10407 / ETEC) GN=yghJ PE=3 SV=1	E3PJ90|ACFD_ECOH1	13782796	16726212	16971866	10304331	11966024	16054116	28342954	35501676	12699047	12038296	10310374	14551523	21857562	10877434	149079712
464.747	2	31.055	0.82506144, 0.9445551, 0.9548485	RFDSLYK	1	ACFD_ECOH1	Putative lipoprotein AcfD homolog OS=Escherichia coli O78:H11 (strain H10407 / ETEC) GN=yghJ PE=3 SV=1	E3PJ90|ACFD_ECOH1	63658764	70556800	88261224	12456940	84907152	103286744	93503264	254720832	19509260	8831608	9803479	23881378	104525840	34135384	496865088
510.755	2	30.787	0.9186985, 0.9705519	EIDTAIC[160.0307]AK	1	ACFD_ECOH1	Putative lipoprotein AcfD homolog OS=Escherichia coli O78:H11 (strain H10407 / ETEC) GN=yghJ PE=3 SV=1		11955113	4696023	13261190	4303911	17218826	30444128	24930512	97406664	3.39747e+06	4.01893e+06	5266155	2.44872e+06	23062038	5763212	252032640
929.792	3	64.664	0.6926156, 0.8827725, 0.9106115, 0.9350899, 0.9525826	WQHDLNSPAPLGELESASFVYTTPK	1	ACFD_ECOH1	Putative lipoprotein AcfD homolog OS=Escherichia coli O78:H11 (strain H10407 / ETEC) GN=yghJ PE=3 SV=1	E3PJ90|ACFD_ECOH1	34103460	41329792	37359388	4.97856e+06	35985652	52477268	9084960	143097376	18366154	14947445	6185762	15515312	55108172	24595000	229895392
571.264	2	17.706	0.946678, 0.9649627	YSTTGQNNTR	1	ACFD_ECOH1	Putative lipoprotein AcfD homolog OS=Escherichia coli O78:H11 (strain H10407 / ETEC) GN=yghJ PE=3 SV=1	E3PJ90|ACFD_ECOH1	5.71727e+06	12169273	8048404	1.0141e+06	11101618	14036112	13711460	33204072	5.48918e+06	1.61461e+06	481042	3649263	15080104	3.98294e+06	84358328
575.625	2	47.769	0.7875936, 0.93318933, 0.93900466	STPIWVYER	1	ACFD_ECOH1	Putative lipoprotein AcfD homolog OS=Escherichia coli O78:H11 (strain H10407 / ETEC) GN=yghJ PE=3 SV=1	E3PJ90|ACFD_ECOH1	28453998	10039907	10779520	827582	11873155	18764000	39904784	40961008	2.85143e+06	3.09242e+06	1.00692e+06	2.66955e+06	60225900	188175088	184679216
646.981	3	50.785	0.8988165, 0.94615704, 0.9524865, 0.9680088	VSFSLEDAQELAGSDDKK	1	ACFD_ECOH1	Putative lipoprotein AcfD homolog OS=Escherichia coli O78:H11 (strain H10407 / ETEC) GN=yghJ PE=3 SV=1	E3PJ90|ACFD_ECOH1	79248088	78453672	91532592	18842038	107902792	118324864	72010320	339818784	38950140	29080810	8.00277e+06	50272416	108068552	34830816	711417920
660.674, 990.50714	2, 3	74.141	0.7484081, 0.9082597, 0.96600753, 0.96695864, 0.9674175, 0.9693693, 0.9695614, 0.97357136	ETASFNLPFISLGQVGDGK	1	ACFD_ECOH1	Putative lipoprotein AcfD homolog OS=Escherichia coli O78:H11 (strain H10407 / ETEC) GN=yghJ PE=3 SV=1	E3PJ90|ACFD_ECOH1	16404982	18252194	20345896	13294639	25784164	39310792	28857712	121138944	13384177	13810579	8832031	11883785	41812688	15777393	386649120
764.385	2	53.71	0.9222345, 0.9457858, 0.9670878, 0.9690554	EVQSADFTFTGVVK	0.94	ACFD_ECOH1	Putative lipoprotein AcfD homolog OS=Escherichia coli O78:H11 (strain H10407 / ETEC) GN=yghJ PE=3 SV=1	E3PJ90|ACFD_ECOH1	70896696	74449816	81023512	9251724	264504976	362307264	21350522	346893184	11458369	8.3171e+06	8642388	6071566	30378302	10435673	534232160
702.374	2	53.078	0.97049767, 0.97222775	STIALTELGDEVR	1	ACFD_ECOH1	Putative lipoprotein AcfD homolog OS=Escherichia coli O78:H11 (strain H10407 / ETEC) GN=yghJ PE=3 SV=1	E3PJ90|ACFD_ECOH1	68673080	74711768	74307032	26274500	62583524	95492600	68489048	217903904	48856880	24854576	15369435	37723496	110827488	39590380	715179008
647.308	3	54.182	0.76001275, 0.90293795	VSFSLEDAQ[129.0426]ELAGSDDKK	1	ACFD_ECOH1	Putative lipoprotein AcfD homolog OS=Escherichia coli O78:H11 (strain H10407 / ETEC) GN=yghJ PE=3 SV=1		2866882	4688569	4.12444e+06	761609	5884607	8877085	3783904	24448800	2.0707e+06	127244	637748	1.65766e+06	1.20113e+06	770123	43027256
455.742	2	50.587	0.547023, 0.87300265, 0.92984146	WFSLTTR	0.98	ACFD_ECOH1	Putative lipoprotein AcfD homolog OS=Escherichia coli O78:H11 (strain H10407 / ETEC) GN=yghJ PE=3 SV=1	E3PJ90|ACFD_ECOH1	44832672	52849520	44479888	10075940	44942956	60178028	34624508	147205088	16866652	12453093	7106299	21634098	67388752	30519134	300340480
561.831	2	55.512	0.9540006, 0.9716231, 0.97222596	VPYGGLIYIK	0.99	ACFD_ECOH1	Putative lipoprotein AcfD homolog OS=Escherichia coli O78:H11 (strain H10407 / ETEC) GN=yghJ PE=3 SV=1	E3PJ90|ACFD_ECOH1	37412368	35682804	31439720	7.89126e+06	33503964	44806520	38715376	133534560	9555065	13020338	8809413	23858654	47659020	18559434	395945664
423.552	3	40.15	0.9324647, 0.9479676	LYQHELYFR	1	ACFD_ECOH1	Putative lipoprotein AcfD homolog OS=Escherichia coli O78:H11 (strain H10407 / ETEC) GN=yghJ PE=3 SV=1	E3PJ90|ACFD_ECOH1	28722154	24896464	24200380	7875072	20884644	36798712	34301068	131693952	15758823	2954486	7.60974e+06	8.15843e+06	35595088	6055199	414182656
699.87	2	36.175	0.949451	NVNDGQIQGVINK	1	ACFD_ECOH1	Putative lipoprotein AcfD homolog OS=Escherichia coli O78:H11 (strain H10407 / ETEC) GN=yghJ PE=3 SV=1	E3PJ90|ACFD_ECOH1	14468043	12765830	15638254	3.039e+06	10658066	22741204	21335278	73524872	1.4515e+06	992992	0	5877875	24184212	8456607	180175808
484.745	2	54.273	0.6856069, 0.82854563, 0.9638263, 0.9665084	EALDFFAR	1	ADH1_YEAST	Alcohol dehydrogenase 1 OS=Saccharomyces cerevisiae GN=ADH1 PE=1 SV=4	P00330|ADH1_YEAST;P00331|ADH2_YEAST	612572416	651229440	680076096	598217024	430404192	696867968	668596160	762808512	487723456	613243904	608545792	956332672	747715584	708794304	1572632832
472.756	2	32.997	0.7739547, 0.9658399, 0.96879494	VLGIDGGEGK	1	ADH1_YEAST	Alcohol dehydrogenase 1 OS=Saccharomyces cerevisiae GN=ADH1 PE=1 SV=4	P00330|ADH1_YEAST	180674176	206889696	213941760	176314816	117895136	187102288	235500256	236848656	136811808	192967728	236618624	293164608	212652288	194178384	415059584
536.324	2	39.936	0.8694217, 0.88392645	EKDIVGAVLK	0.93	ADH1_YEAST	Alcohol dehydrogenase 1 OS=Saccharomyces cerevisiae GN=ADH1 PE=1 SV=4	P00330|ADH1_YEAST	114152832	120537696	105629088	90017400	87209776	145305184	181191072	173709008	81651104	82301616	89136016	222095968	145972480	159012464	334474944
407.755	2	47.352	0.86235803, 0.8881998, 0.90232664, 0.96002144	DIVGAVLK	1	ADH1_YEAST	Alcohol dehydrogenase 1 OS=Saccharomyces cerevisiae GN=ADH1 PE=1 SV=4	P00330|ADH1_YEAST	285229312	289572960	293411136	250424976	183455360	327263392	332898400	348683584	186213696	231152432	279875456	448917568	333042688	314408608	726577024
379.52908, 568.79065	2, 3	34.047	0.8843866, 0.8851572, 0.9002916, 0.9009159, 0.9197316, 0.9560953, 0.96249545	GVIFYESHGK	1	ADH1_YEAST	Alcohol dehydrogenase 1 OS=Saccharomyces cerevisiae GN=ADH1 PE=1 SV=4	P00330|ADH1_YEAST	368837344	422463712	446982432	353492192	240713344	384623840	543526720	478282592	332417856	353610496	407607616	554168192	484881152	426449216	857424256
693.873	2	43.609	0.84107816, 0.93675274, 0.94126344, 0.94226235	ANGTTVLVGMPAGAK	1	ADH1_YEAST	Alcohol dehydrogenase 1 OS=Saccharomyces cerevisiae GN=ADH1 PE=1 SV=4	P00330|ADH1_YEAST	282593920	265292320	264808192	227299728	162392176	273215584	283927232	265269504	192626176	250639856	280361664	405825664	347254976	266037600	432561088
406.213	2	22.744	0.87037766, 0.89988816, 0.9062163	YVVDTSK	1	ADH1_YEAST	Alcohol dehydrogenase 1 OS=Saccharomyces cerevisiae GN=ADH1 PE=1 SV=4	P00330|ADH1_YEAST;P00331|ADH2_YEAST	318773504	309720704	340633024	272694560	214703344	333865120	595090240	376813504	217582576	245525072	351882400	514122208	393403456	396741952	580841088
507.303	2	45.587	0.9097202, 0.910379, 0.91318965, 0.93913007	ANELLINVK	1	ADH1_YEAST	Alcohol dehydrogenase 1 OS=Saccharomyces cerevisiae GN=ADH1 PE=1 SV=4	P00330|ADH1_YEAST	409079232	397265376	451309920	348810784	291006912	338281952	1044081600	475449856	379270784	346383232	316752608	548382272	621776128	548304640	880659264
418.729	2	31.859	0.8215174, 0.93885875, 0.96292555, 0.9653245	IGDYAGIK	1	ADH1_YEAST	Alcohol dehydrogenase 1 OS=Saccharomyces cerevisiae GN=ADH1 PE=1 SV=4	P00330|ADH1_YEAST;P00331|ADH2_YEAST	794311488	776582848	800962880	631310656	614545792	844306048	964005376	966113664	514009792	627616960	832208896	1122075392	816286848	811482752	1671644032
626.339	2	46.086	0.90831065, 0.9186687, 0.9442387, 0.9523385	SISIVGSYVGNR	1	ADH1_YEAST	Alcohol dehydrogenase 1 OS=Saccharomyces cerevisiae GN=ADH1 PE=1 SV=4	P00330|ADH1_YEAST;P00331|ADH2_YEAST	396697824	401710816	399832640	401719424	259839168	471453280	559145216	502761056	255205408	313479136	347959328	621388160	471397440	425247232	1016720960
724.405	2	58.025	0.822214, 0.96555686, 0.9656835, 0.9671862, 0.9717781	VVGLSTLPEIYEK	1	ADH1_YEAST	Alcohol dehydrogenase 1 OS=Saccharomyces cerevisiae GN=ADH1 PE=1 SV=4	P00330|ADH1_YEAST	1086506752	950906048	1010141824	984458240	706631168	1168065536	805928512	1304159104	771605376	887417536	971982976	1358962688	1236197504	1012045696	2224427264
540.28564, 809.92566	2, 3	49.072	0.8859588, 0.89576584, 0.9021196, 0.93344927, 0.9654346, 0.9711129, 0.97176874, 0.974612, 0.975637	VLGIDGGEGKEELFR	1	ADH1_YEAST	Alcohol dehydrogenase 1 OS=Saccharomyces cerevisiae GN=ADH1 PE=1 SV=4	P00330|ADH1_YEAST	679124032	618733632	691197184	530863168	418295264	711715328	711358080	788855872	405371008	429082688	545134784	1058092480	911953280	761166528	1237707776
678.307	2	42.694	0.89720845, 0.90348285, 0.94831795, 0.9623747	C[160.0307]C[160.0307]SDVFNQVVK	1	ADH1_YEAST	Alcohol dehydrogenase 1 OS=Saccharomyces cerevisiae GN=ADH1 PE=1 SV=4		254019888	228182848	229016992	206033120	186644240	271282912	323506368	313736640	97132048	143519968	203973360	354422432	322633664	317589632	443865376
447.276	2	31.873	0.8189255, 0.9662282, 0.97002864	DIPVPKPK	0.99	ADH1_YEAST	Alcohol dehydrogenase 1 OS=Saccharomyces cerevisiae GN=ADH1 PE=1 SV=4	P00330|ADH1_YEAST	228169200	230439984	229356880	195510112	151832624	246752272	314576224	267502384	149620528	189396432	263515616	348585152	278049248	263299840	616603648
771.386	3	50.869	0.8927085, 0.93523884, 0.93819004, 0.94756985, 0.9500761	ATDGGAHGVINVSVSEAAIEASTR	1	ADH1_YEAST	Alcohol dehydrogenase 1 OS=Saccharomyces cerevisiae GN=ADH1 PE=1 SV=4	P00330|ADH1_YEAST	155331744	163195168	171126528	119661920	181899200	300521440	173700336	317064384	117544728	139925824	154348208	279283936	217371968	216798656	443692384
693.354	1	32.526	0.6715656, 0.7689079	EELFR	0.98	ADH1_YEAST	Alcohol dehydrogenase 1 OS=Saccharomyces cerevisiae GN=ADH1 PE=1 SV=4	P00330|ADH1_YEAST	18126786	12426192	11562332	16729176	15011798	24899446	12631858	22920820	19884444	13955341	15930877	27089384	15522645	22495604	78028240
620.041	4	49.61	0.91769856, 0.93529654, 0.9372245	YSGVC[160.0307]HTDLHAWHGDWPLPTK	1	ADH2_YEAST	RecName: Full=Alcohol dehydrogenase 2; AltName: Full=YADH-2; AltName: Full=Alcohol dehydrogenase II		171907904	164321664	156159216	99543760	53602736	165863344	130135592	134955632	53086452	91581560	91275280	126621896	203244704	130621880	117481248
548.951	3	67.356	0.871304, 0.9577188, 0.96580124, 0.9714791	WIAGRYFSFEGRR	0.88	D0Z6R2_ECOH1	RNA-directed DNA polymerase OS=Escherichia coli O78:H11 (strain H10407 / ETEC) GN=ETEC_p666_0490 PE=4 SV=1	D0Z6R2|D0Z6R2_ECOH1	144648784	133639200	131330672	357932160	74930960	106263504	73441384	4.15752e+06	450272928	249013696	322908032	436147968	259098848	22064324	1.03197e+06
403.703	4	29.384	0.93832654, 0.9440318, 0.9593815	VIMNPPFSHGQ[129.0426]DIR	0.6	D0Z6R4_ECOH1	Adenine-specific DNA methylase OS=Escherichia coli O78:H11 (strain H10407 / ETEC) GN=ETEC_p666_0500 PE=4 SV=1		10446314	13721766	12242908	13444952	1.09162e+06	590461	5542634	559714	19939388	33590148	16470572	8334676	17122272	55628608	1.00556e+06
848.461	2	59.875	0.8986523, 0.90167385, 0.94224954	IYGDSSLGVSLVTSAVK	1	D0Z6S1_ECOH1	Plasmid stable inheritance protein (ParA homolog) OS=Escherichia coli O78:H11 (strain H10407 / ETEC) GN=stbA PE=4 SV=1	D0Z6S1|D0Z6S1_ECOH1	11635874	5.37996e+06	6.31839e+06	1.49594e+06	2444233	1.22125e+06	96099544	1.32576e+06	27627436	8952027	3.73601e+06	6286347	16439978	17718202	2.19149e+06
664.812	2	22.423	0.820833, 0.90376073	NNQPNTENIER	1	D0Z6S1_ECOH1	Plasmid stable inheritance protein (ParA homolog) OS=Escherichia coli O78:H11 (strain H10407 / ETEC) GN=stbA PE=4 SV=1	D0Z6S1|D0Z6S1_ECOH1	6177637	3.72289e+06	4019867	2.83263e+06	1734681	830077	90702576	2.20262e+06	4122118	4.01416e+06	0	765084	8.15964e+06	9081042	0
600.341	2	41.188	0.94936347, 0.9686585, 0.9717401	VVTNLVDNAVR	1	D0Z6U9_ECOH1	Integral membrane sensor signal transduction histidine kinase OS=Escherichia coli O78:H11 (strain H10407 / ETEC) GN=baeS PE=4 SV=1	D0Z6U9|D0Z6U9_ECOH1	179024688	172127632	178218608	182097856	82351592	154229728	178254352	41087036	181891600	150483184	142130480	186390368	279943808	338179424	26634110
482.266	2	46.219	0.9030061, 0.9439846, 0.9709677	NTFIELAR	1	D0Z6U9_ECOH1	Integral membrane sensor signal transduction histidine kinase OS=Escherichia coli O78:H11 (strain H10407 / ETEC) GN=baeS PE=4 SV=1	D0Z6U9|D0Z6U9_ECOH1	120844264	122092008	106142480	104120352	58416124	95425184	182605328	2.84735e+06	115688008	81487032	82904712	115626544	211519568	256695568	3737425
440.772	2	36.69	0.9165325, 0.93628275, 0.9699017	HSLAIALR	0.98	D0Z6U9_ECOH1	Integral membrane sensor signal transduction histidine kinase OS=Escherichia coli O78:H11 (strain H10407 / ETEC) GN=baeS PE=4 SV=1	D0Z6U9|D0Z6U9_ECOH1	95883288	106059912	99719864	81898136	42124200	65079796	100411992	1.2179e+06	99949872	88564064	92647128	116652232	173370224	209503888	0
497.763	2	47.527	0.82899	FDLTIETR	1	D0Z6U9_ECOH1	Integral membrane sensor signal transduction histidine kinase OS=Escherichia coli O78:H11 (strain H10407 / ETEC) GN=baeS PE=4 SV=1	D0Z6U9|D0Z6U9_ECOH1	566616	5667202	2.06193e+06	2.30814e+06	1.55666e+06	5.54727e+06	19951552	444569	2.09924e+06	5.97626e+06	5.63481e+06	7769711	26629184	33142874	638182
491.944	3	38.06	0.58574086, 0.87654907, 0.9098765, 0.9142292	AQLFQRPSALSQK	0.97	D0Z6U9_ECOH1	Integral membrane sensor signal transduction histidine kinase OS=Escherichia coli O78:H11 (strain H10407 / ETEC) GN=baeS PE=4 SV=1	D0Z6U9|D0Z6U9_ECOH1	62223248	68764704	79144680	96084056	4.11887e+06	25024304	94603504	394830	48582168	60585496	58447468	97672728	163050176	172415504	1.76559e+06
716.398	2	69.048	0.5828833, 0.8250703	FAIGELIQDVAQK	1	D0Z6U9_ECOH1	Integral membrane sensor signal transduction histidine kinase OS=Escherichia coli O78:H11 (strain H10407 / ETEC) GN=baeS PE=4 SV=1	D0Z6U9|D0Z6U9_ECOH1	6570156	5054549	11780246	3372267	6578137	5680073	24153812	1.80276e+06	15066864	10278395	9191257	15793323	27826286	37282416	2.1171e+06
441.774	2	36.137	0.75581133, 0.9086548, 0.9661192	VNIAPLQK	0.99	D0Z6U9_ECOH1	Integral membrane sensor signal transduction histidine kinase OS=Escherichia coli O78:H11 (strain H10407 / ETEC) GN=baeS PE=4 SV=1	D0Z6U9|D0Z6U9_ECOH1	26000972	32108356	36132236	21847104	30139868	30945034	38598988	3.69306e+06	31731592	26130978	26731150	35606664	56229280	84624120	65358.3
449.298	2	58.119	0.93658817, 0.9558883, 0.96548855	GGLGLLIVR	1	D0Z6U9_ECOH1	Integral membrane sensor signal transduction histidine kinase OS=Escherichia coli O78:H11 (strain H10407 / ETEC) GN=baeS PE=4 SV=1	D0Z6U9|D0Z6U9_ECOH1	43164576	38810584	43937728	27614510	26020524	28605136	46629512	3.4175e+06	49212100	36696656	36657264	52646328	91821504	99809992	709007
575.79785, 575.7985	2	59.443	0.6831963, 0.7753121	SWSLPELYR	0.69, 0.99	D0Z6V2_ECOH1	Oxidoreductase OS=Escherichia coli O78:H11 (strain H10407 / ETEC) GN=ETEC_p666_0840 PE=4 SV=1	D0Z6V2|D0Z6V2_ECOH1	18887340	17945580	13946020	14468038	16845562	36241320	11787043	4174476	5.85936e+06	16079692	6.37228e+06	16025100	17018894	16895576	2.34673e+06
473.551	3	18.363	0.9148558, 0.9436509, 0.96921635, 0.97095865	DSISKPHAEM[147.0354]C[160.0307]K	0.71	D0Z6V3_ECOH1	Conserved hypothetical periplasmic protein OS=Escherichia coli O78:H11 (strain H10407 / ETEC) GN=ETEC_p666_0850 PE=4 SV=1		16538640	19934846	20497770	4194406	27676446	18735572	13134448	41170232	11579861	7.97432e+06	10068386	6693727	41590068	23222782	111257632
387.198	3	50.927	0.947685	HLPPQ[129.0426]AAGPN[115.0269]R	0.67	D0Z6V9_ECOH1	Replication protein RepA4 OS=Escherichia coli O78:H11 (strain H10407 / ETEC) GN=repA4 PE=4 SV=1		69399232	73454400	82163864	103633600	30168334	42763300	30952364	53278604	80767848	74786208	101613080	114581648	42440368	45580416	16111086
381.883	3	60.232	0.95660543, 0.9582273, 0.96436393	EQAILTQ[129.0426]AIR	0.79	D0Z6X1_ECOH1	DNA helicase I (TraI) (EC 3.6.1.-) OS=Escherichia coli O78:H11 (strain H10407 / ETEC) GN=traI PE=4 SV=1		23217090	32760766	29294732	37442732	886237	1168073	13709443	210729	41312976	62043620	52839108	24929598	28603148	59575628	384198
400.753	2	41.29	0.8102286, 0.9377403	LSAVLAAR	0.94	D0Z6X2_ECOH1	Coupling protein TraD OS=Escherichia coli O78:H11 (strain H10407 / ETEC) GN=traD PE=4 SV=1	D0Z6X2|D0Z6X2_ECOH1	9249445	9726911	11097233	16153552	493098	2.93839e+06	439397	0	18429830	28806360	39315988	12265280	4262042	1.71595e+06	379866
404.20288, 807.39764	1, 2	31.648	0.741908, 0.93030465, 0.95877314, 0.9661277, 0.9677516, 0.9701793	LAEGN[115.0269]FR	1	D0Z6Y2_ECOH1	Conjugal transfer protein TraV OS=Escherichia coli O78:H11 (strain H10407 / ETEC) GN=traV PE=4 SV=1		829657088	854369664	910299008	949547712	298592576	1381233152	1544792704	412880608	311592352	1324241792	726882688	2274929152	395114144	1091395712	6122579456
624.707	3	50.162	0.87823594, 0.9576378	TVVPVSSVAPVTPPRPLR	1	D0Z6Y2_ECOH1	Conjugal transfer protein TraV OS=Escherichia coli O78:H11 (strain H10407 / ETEC) GN=traV PE=4 SV=1	D0Z6Y2|D0Z6Y2_ECOH1	73249672	58196220	55903544	16099037	0	66873.7	83284096	0	23163836	22719328	14611724	13686505	203925328	290914112	5898020
678.859	2	34.175	0.792055	LGQDNAALAEQVK	1	D0Z6Y6_ECOH1	Conjugal transfer protein TraB OS=Escherichia coli O78:H11 (strain H10407 / ETEC) GN=traB PE=4 SV=1	D0Z6Y6|D0Z6Y6_ECOH1	625589	1.04154e+06	1.06097e+06	0	0	280707	6.78675e+06	15290.7	0	0	1.061e+06	0	8704906	25818462	1077202
951.473	3	86.381	0.9220774, 0.9406467, 0.9428285, 0.97139865	GTGEEAGAWETSTPYESLLVTISQAVR	1	D0Z6Y7_ECOH1	Conjugal transfer protein TraK OS=Escherichia coli O78:H11 (strain H10407 / ETEC) GN=traK PE=4 SV=1	D0Z6Y7|D0Z6Y7_ECOH1	3.41094e+06	2.05436e+06	1.52303e+06	1.20299e+06	854449	1.13937e+06	13356350	334096	5514331	8.13861e+06	3947840	1410390	16651112	22183262	1.214e+06
522.806	2	47.775	0.82317907, 0.8330495, 0.9411195	TIQLVSDLR	1	D0Z6Y7_ECOH1	Conjugal transfer protein TraK OS=Escherichia coli O78:H11 (strain H10407 / ETEC) GN=traK PE=4 SV=1	D0Z6Y7|D0Z6Y7_ECOH1	12502937	14313553	9685332	1.11197e+06	10474.1	1.04337e+06	75220400	532806	6254673	2.78719e+06	1.86795e+06	1.15726e+06	107618520	155870240	4246247
679.384	2	53.38	0.9260987, 0.9586736	ALQAIAGPFSQVR	1	E3PAF3_ECOH1	KHG/KDPG aldolase [includes: 4-hydroxy-2-oxoglutarate aldolase 2 dehydro-3-deoxy-phosphogluconate aldolase] OS=Escherichia coli O78:H11 (strain H10407 / ETEC) GN=ETEC_1883 PE=4 SV=1	E3PAF3|E3PAF3_ECOH1	29904516	34752128	32045996	11652505	11905432	12395011	205917056	17645946	57214372	2.23e+06	2601735	7277708	9050831	4162549	44361.6
415.261	2	41.942	0.919352, 0.9561838	VLEVTLR	1	E3PAF3_ECOH1	KHG/KDPG aldolase [includes: 4-hydroxy-2-oxoglutarate aldolase 2 dehydro-3-deoxy-phosphogluconate aldolase] OS=Escherichia coli O78:H11 (strain H10407 / ETEC) GN=ETEC_1883 PE=4 SV=1	E3PAF3|E3PAF3_ECOH1	9621430	14123808	16418841	2287758	1.62776e+06	2.87763e+06	157824704	3309263	33231724	3507731	0	5.07884e+06	11840142	11454929	753.044
637.37836, 955.5634	2, 3	69.792	0.961121, 0.9630463, 0.96435815, 0.9644154, 0.9675919, 0.9678722, 0.9708299	TSAESILTTGPVVPVIVVK	1	E3PAF3_ECOH1	KHG/KDPG aldolase [includes: 4-hydroxy-2-oxoglutarate aldolase 2 dehydro-3-deoxy-phosphogluconate aldolase] OS=Escherichia coli O78:H11 (strain H10407 / ETEC) GN=ETEC_1883 PE=4 SV=1	E3PAF3|E3PAF3_ECOH1	41647636	41283572	46329928	26077202	25097784	21399448	323664800	21296630	98296640	13056446	4.24849e+06	32124278	41367760	36523096	1.66673e+06
1353.4	3	89.624	0.9369155, 0.964937, 0.97110176, 0.9730592	EVPEAIVGAGTVLNPQQLAEVTEAGAQFAISPGLTEPLLK	0.65	E3PAF3_ECOH1	KHG/KDPG aldolase [includes: 4-hydroxy-2-oxoglutarate aldolase 2 dehydro-3-deoxy-phosphogluconate aldolase] OS=Escherichia coli O78:H11 (strain H10407 / ETEC) GN=ETEC_1883 PE=4 SV=1	E3PAF3|E3PAF3_ECOH1	822190	191364	904.219	1359011	5737928	3.18746e+06	13766868	3169719	8814922	2.54185e+06	973833	748746	3.87761e+06	2.7096e+06	101189
822.065	3	75.431	0.6151271, 0.64351076, 0.9521214, 0.9573998, 0.9691906, 0.97194475	SVLC[160.0307]IGGSWLVPADALEAGDYDR	1	E3PAF3_ECOH1	KHG/KDPG aldolase [includes: 4-hydroxy-2-oxoglutarate aldolase 2 dehydro-3-deoxy-phosphogluconate aldolase] OS=Escherichia coli O78:H11 (strain H10407 / ETEC) GN=ETEC_1883 PE=4 SV=1		7.74179e+06	7332958	4425477	8607773	18967436	7078085	79176928	12409774	25169122	6701431	4.06888e+06	7.00977e+06	9287862	6.29063e+06	1.69425e+06
517.75	2	30.337	0.969242	TEC[160.0307]AVDAIR	1	E3PAF3_ECOH1	KHG/KDPG aldolase [includes: 4-hydroxy-2-oxoglutarate aldolase 2 dehydro-3-deoxy-phosphogluconate aldolase] OS=Escherichia coli O78:H11 (strain H10407 / ETEC) GN=ETEC_1883 PE=4 SV=1		38495324	32810112	34485112	19917124	12213373	10969274	141647744	15070958	56732756	19056030	18257190	27809526	33017072	24155234	20893794
481.271	2	51.324	0.517491	TPELNLFK	1	E3PAF5_ECOH1	Glucose-6-phosphate 1-dehydrogenase OS=Escherichia coli O78:H11 (strain H10407 / ETEC) GN=zwf PE=3 SV=1	E3PAF5|E3PAF5_ECOH1	13510898	14658956	16166363	16754796	11511183	1.02816e+06	101071664	2.53232e+06	26250564	1.96279e+06	2.41907e+06	7374907	15788427	34038068	2379509
602.353	2	56.75	0.96956223, 0.9701496	LLPSLYQLEK	1	E3PAF5_ECOH1	Glucose-6-phosphate 1-dehydrogenase OS=Escherichia coli O78:H11 (strain H10407 / ETEC) GN=zwf PE=3 SV=1	E3PAF5|E3PAF5_ECOH1	24606730	28835724	24241280	9648773	6.9739e+06	5.54506e+06	107833872	7780833	27086708	3506855	1.3978e+06	13739568	18892366	25394272	2.74636e+06
427.248	2	21.977	0.9360087, 0.9541698	HNLQITK	1	E3PAF5_ECOH1	Glucose-6-phosphate 1-dehydrogenase OS=Escherichia coli O78:H11 (strain H10407 / ETEC) GN=zwf PE=3 SV=1	E3PAF5|E3PAF5_ECOH1	15660574	12266770	20441640	8699404	5530420	4951664	93034448	2.96747e+06	37938484	8623412	5591349	15492892	16998552	21388792	518388
896.966	2	55.667	0.801967	AVTQTAQAC[160.0307]DLVIFGAK	0.99	E3PAF5_ECOH1	Glucose-6-phosphate 1-dehydrogenase OS=Escherichia coli O78:H11 (strain H10407 / ETEC) GN=zwf PE=3 SV=1		2.01922e+06	426463	1.7471e+06	265893	0	519398	23244666	392744	1.06431e+06	411273	495886	334832	0	0	585500
571.35	2	68.996	0.7356591, 0.921331, 0.9235482	ETVLNLLALR	1	E3PAF5_ECOH1	Glucose-6-phosphate 1-dehydrogenase OS=Escherichia coli O78:H11 (strain H10407 / ETEC) GN=zwf PE=3 SV=1	E3PAF5|E3PAF5_ECOH1	14459916	11544905	12934572	9575373	25768636	6483958	147971952	3256871	44082688	4570392	2333982	11881100	18524602	29400446	0
554.448	2	62.2	0.895657	WAGVPFYLR	1	E3PAF5_ECOH1	Glucose-6-phosphate 1-dehydrogenase OS=Escherichia coli O78:H11 (strain H10407 / ETEC) GN=zwf PE=3 SV=1	E3PAF5|E3PAF5_ECOH1	10985156	10510585	10193052	6.35438e+06	5.11897e+06	1.19587e+06	23782520	1.66963e+06	24166756	506012	3.27706e+06	3.14354e+06	6245791	13649629	236417
459.227	2	39.812	0.89999664, 0.95245546	VDIDNWR	1	E3PAF5_ECOH1	Glucose-6-phosphate 1-dehydrogenase OS=Escherichia coli O78:H11 (strain H10407 / ETEC) GN=zwf PE=3 SV=1	E3PAF5|E3PAF5_ECOH1	6949055	9020607	6623070	4.32339e+06	926623	1.60073e+06	68519760	3220148	11961866	1.55418e+06	6070.68	2.14636e+06	3.11268e+06	4120696	0
574.345	1	37.327	0.8868588, 0.9441816	ILTVE	0.87	E3PAF7_ECOH1	Pyruvate kinase OS=Escherichia coli O78:H11 (strain H10407 / ETEC) GN=ETEC_1887 PE=3 SV=1	E3PAF7|E3PAF7_ECOH1	23020944	23294790	26885970	8780594	1.96959e+06	1.24539e+06	146161376	3.26254e+06	20793608	6000766	1.93977e+06	7192240	33108516	36082400	0
781.414	2	48.088	0.93145096, 0.95894283	VFTEVTVGGPLSNNK	1	E3PAF7_ECOH1	Pyruvate kinase OS=Escherichia coli O78:H11 (strain H10407 / ETEC) GN=ETEC_1887 PE=3 SV=1	E3PAF7|E3PAF7_ECOH1	17580856	14943012	11776854	9273718	9694875	9259288	167903504	5232296	12359878	9354146	3.79296e+06	8.02056e+06	33118628	30651676	9427869
619.661	3	37.074	0.8347577, 0.8638991, 0.9002445, 0.9713971	IVTTLGPATDRDNNLEK	1	E3PAF7_ECOH1	Pyruvate kinase OS=Escherichia coli O78:H11 (strain H10407 / ETEC) GN=ETEC_1887 PE=3 SV=1	E3PAF7|E3PAF7_ECOH1	25159810	21043856	33136154	4.09324e+06	902290	3.38992e+06	302526912	2.89295e+06	21403500	1.94516e+06	654840	7836090	32238036	61576972	3750585
564.9818, 846.9689	2, 3	72.93	0.6676235, 0.8251815, 0.89471126, 0.936059, 0.94515514, 0.94963616, 0.9676296	TAALIGVDYLAVSFPR	1	E3PAF7_ECOH1	Pyruvate kinase OS=Escherichia coli O78:H11 (strain H10407 / ETEC) GN=ETEC_1887 PE=3 SV=1	E3PAF7|E3PAF7_ECOH1	10100236	8422928	6735236	8643461	5614905	16943048	144339872	10720693	24571234	5.76411e+06	6523263	11942214	36417896	36059740	8.33039e+06
532.808	2	53.979	0.91300356, 0.9526265, 0.96283436	TLNLTALYR	1	E3PAF7_ECOH1	Pyruvate kinase OS=Escherichia coli O78:H11 (strain H10407 / ETEC) GN=ETEC_1887 PE=3 SV=1	E3PAF7|E3PAF7_ECOH1	51665804	58719960	60900968	30470582	21460904	10736675	427814688	12789476	53697140	9199460	8846154	24570380	96979160	110411160	1.40693e+06
869.965	2	58.643	0.93950605, 0.9626296, 0.96423626	GDLGVEIGDPELVGIQK	1	E3PAF7_ECOH1	Pyruvate kinase OS=Escherichia coli O78:H11 (strain H10407 / ETEC) GN=ETEC_1887 PE=3 SV=1	E3PAF7|E3PAF7_ECOH1	6110909	10379038	8427226	10529681	933612	0	106558744	534986	17158964	2.43601e+06	2.61594e+06	7469154	19988910	22154612	246512
917.999	2	72.843	0.9128923, 0.948917, 0.9609225	GLPADVVPGDILLLDDGR	0.97	E3PAF7_ECOH1	Pyruvate kinase OS=Escherichia coli O78:H11 (strain H10407 / ETEC) GN=ETEC_1887 PE=3 SV=1	E3PAF7|E3PAF7_ECOH1	26493020	21221176	25720102	11715179	10331951	3.12139e+06	202708480	11698038	26261420	4326071	4.11938e+06	13407728	40672620	42510704	19151838
453.258	2	45.486	0.9369009, 0.9492926	VFLNIGDK	1	E3PAF7_ECOH1	Pyruvate kinase OS=Escherichia coli O78:H11 (strain H10407 / ETEC) GN=ETEC_1887 PE=3 SV=1	E3PAF7|E3PAF7_ECOH1	42925496	37065996	31898504	10539436	5979821	3.91878e+06	303309344	6384011	34286912	6981682	5.33529e+06	14747423	53032212	64044936	914740
485.295	2	31.875	0.95154816, 0.95294595	VIAAGANVVR	1	E3PAF7_ECOH1	Pyruvate kinase OS=Escherichia coli O78:H11 (strain H10407 / ETEC) GN=ETEC_1887 PE=3 SV=1	E3PAF7|E3PAF7_ECOH1	34988360	30947630	29618396	1.96011e+06	3.36786e+06	5.65495e+06	310948704	4.41713e+06	11431695	1.41141e+06	727230	8394517	40922512	49697516	6.42459e+06
399.745	2	37.234	0.59840626, 0.9679039, 0.9719569	ATLPAIGR	1	E3PAF8_ECOH1	Lipid A biosynthesis myristoyltransferase OS=Escherichia coli O78:H11 (strain H10407 / ETEC) GN=lpxM PE=3 SV=1	E3PAF8|E3PAF8_ECOH1	162854176	172598544	201616224	224556048	99951728	91128888	128531896	22767372	206623680	178120928	186831648	280185536	224603856	260077600	4813441
716.884	2	67.338	0.69821954, 0.9543523, 0.9647792, 0.96493995	ALINLSLC[160.0307]FPER	1	E3PAF8_ECOH1	Lipid A biosynthesis myristoyltransferase OS=Escherichia coli O78:H11 (strain H10407 / ETEC) GN=lpxM PE=3 SV=1		17386364	8425858	3.39971e+06	85049096	44688292	38738152	33214074	6819526	111294000	89238208	75148512	101585368	91522128	94476976	2.49666e+06
624.355	2	63.854	0.71972466, 0.76456976, 0.85944796, 0.92284536	VVPLFPIYDGK	1	E3PAF8_ECOH1	Lipid A biosynthesis myristoyltransferase OS=Escherichia coli O78:H11 (strain H10407 / ETEC) GN=lpxM PE=3 SV=1	E3PAF8|E3PAF8_ECOH1	436005728	419747968	495794912	624230656	347251104	322679424	305350976	149972272	363585472	398720704	390677088	655141504	495860864	613996928	82654504
495.24	3	39.204	0.9402533, 0.9662379	KNNSEYIPEFDK	1	E3PAF8_ECOH1	Lipid A biosynthesis myristoyltransferase OS=Escherichia coli O78:H11 (strain H10407 / ETEC) GN=lpxM PE=3 SV=1	E3PAF8|E3PAF8_ECOH1	59635184	63008136	49853924	74088496	38564488	29888214	52911340	9047813	70132608	56392704	61047044	87109472	71373808	85209080	2.94483e+06
494.291	2	37.873	0.8740531, 0.9011759	FRDPILAR	0.98	E3PAF8_ECOH1	Lipid A biosynthesis myristoyltransferase OS=Escherichia coli O78:H11 (strain H10407 / ETEC) GN=lpxM PE=3 SV=1	E3PAF8|E3PAF8_ECOH1	45411804	38248644	28282906	20257174	27993974	22889540	35802164	27770124	48151456	40188892	44304116	64985856	63033220	79693464	31018500
737.353	3	75.524	0.9412232, 0.94217336, 0.9469712	TSYSEFLSQLANQYASC[160.0307]LK	1	E3PAG0_ECOH1	High-affinity zinc uptake system protein OS=Escherichia coli O78:H11 (strain H10407 / ETEC) GN=ETEC_1890 PE=3 SV=1		1.54279e+06	2.06874e+06	2509628	95338.7	18228600	5985187	10406.5	9961734	346854	490914	572321	325203	1.03684e+06	242364	13545359
581.6	3	58.198	0.88727725, 0.9465872, 0.9655502, 0.9692683, 0.97577864	GYFVFHDAYGYFEK	1	E3PAG0_ECOH1	High-affinity zinc uptake system protein OS=Escherichia coli O78:H11 (strain H10407 / ETEC) GN=ETEC_1890 PE=3 SV=1	E3PAG0|E3PAG0_ECOH1	38107744	33224828	33112918	488589	161567456	120080592	722280	109153264	2.91849e+06	1.73486e+06	1.13218e+06	2.0212e+06	1.27346e+06	328989	131332064
794.702	3	76.162	0.89476675, 0.95060134, 0.95462745, 0.9560845, 0.9627765, 0.96322924	TSYSEFLSQLANQYASC[160.0307]LKGD	1	E3PAG0_ECOH1	High-affinity zinc uptake system protein OS=Escherichia coli O78:H11 (strain H10407 / ETEC) GN=ETEC_1890 PE=3 SV=1		28037326	34639052	29594178	791565	241995056	154191200	3.75743e+06	160561984	1021629	563425	539831	342628	158530	1.69e+06	278799168
745.385	3	55.664	0.9608011, 0.96107155, 0.97125703	ATC[160.0307]VFAEPQFRPAVVESVAR	1	E3PAG0_ECOH1	High-affinity zinc uptake system protein OS=Escherichia coli O78:H11 (strain H10407 / ETEC) GN=ETEC_1890 PE=3 SV=1		158003456	156754560	159016752	5.69782e+06	642611520	394457728	5563225	596169088	7363237	4915618	5611041	7960768	8.06422e+06	3.96462e+06	890126208
754.38	3	67.701	0.8957531, 0.94308656, 0.9553662	DFEAQLASTETQVGNELAPLK	1	E3PAG0_ECOH1	High-affinity zinc uptake system protein OS=Escherichia coli O78:H11 (strain H10407 / ETEC) GN=ETEC_1890 PE=3 SV=1	E3PAG0|E3PAG0_ECOH1	8889450	8585070	11415591	4.24788e+06	18953668	32069418	2.64206e+06	53529308	3.7265e+06	1.72095e+06	2.83886e+06	3.9265e+06	1.1169e+06	1.34229e+06	76332096
759.93	2	61.973	0.8606896, 0.91238695	LYLDTTLPLTVNR	1	E3PAG1_ECOH1	Zinc import ATP-binding protein ZnuC OS=Escherichia coli O78:H11 (strain H10407 / ETEC) GN=znuC PE=3 SV=1	E3PAG1|E3PAG1_ECOH1	4472002	2.46786e+06	4.56975e+06	9148534	10963242	6.15838e+06	5.686e+06	0	4989145	3250478	4.08888e+06	5.683e+06	16449859	20428020	0
425.227	2	34.628	0.93507236, 0.93977857	DYLVPSR	1	E3PAG9_ECOH1	Aspartyl-tRNA synthetase OS=Escherichia coli O78:H11 (strain H10407 / ETEC) GN=ETEC_1899 PE=3 SV=1	E3PAG9|E3PAG9_ECOH1	18003246	21812046	22999048	18507352	5755097	2117523	101630784	2147344	27874332	6723992	12513143	11048988	16139978	22511256	335604
627.31	3	40.118	0.956113	ADVLPLDSNHVNTEEAR	1	E3PAG9_ECOH1	Aspartyl-tRNA synthetase OS=Escherichia coli O78:H11 (strain H10407 / ETEC) GN=ETEC_1899 PE=3 SV=1	E3PAG9|E3PAG9_ECOH1	19779320	12591903	14082743	15968621	2876226	1.62503e+06	82356712	1.18288e+06	7727536	13876834	9297421	10511409	19599284	51680100	0
429.247	2	26.156	0.6343514, 0.9608434	VPGGASLTR	0.92	E3PAG9_ECOH1	Aspartyl-tRNA synthetase OS=Escherichia coli O78:H11 (strain H10407 / ETEC) GN=ETEC_1899 PE=3 SV=1	E3PAG9|E3PAG9_ECOH1	35144780	35215988	39418760	58245496	15305946	9988302	118954680	13972012	68657536	73794816	76292256	42425468	37190592	35529524	8806625
835.412	2	54.959	0.91124713, 0.96267, 0.9723318	VAYGDGGFSELQSAIR	1	E3PAH2_ECOH1	Putative membrane protein OS=Escherichia coli O78:H11 (strain H10407 / ETEC) GN=ETEC_1902 PE=4 SV=1	E3PAH2|E3PAH2_ECOH1	70902392	67618304	77863264	93013952	53308832	45304732	44226216	2.78395e+06	92493640	65153076	61863264	101743736	86445376	88671736	4.95198e+06
629.337	2	60.343	0.88198143, 0.9588049	LADLLDEALER	1	E3PAH9_ECOH1	Arginine--tRNA ligase OS=Escherichia coli O78:H11 (strain H10407 / ETEC) GN=argS PE=3 SV=1	E3PAH9|E3PAH9_ECOH1	16475894	22497804	17454876	11116842	12798678	5.43522e+06	94099968	7.94837e+06	9995655	6452900	4.1043e+06	13344400	6254967	10941943	1.52476e+06
660.856	4	63.111	0.8472902, 0.92734635, 0.94022655, 0.9616383	TILETLAEHAPIQSDPHELTAVVR	0.99	E3PAI2_ECOH1	Flagellar biosynthesis protein FlhA OS=Escherichia coli O78:H11 (strain H10407 / ETEC) GN=ETEC_1912 PE=4 SV=1	E3PAI2|E3PAI2_ECOH1	5.46745e+06	6540210	7492527	37980540	1.66404e+06	5.56751e+06	4.35336e+06	671312	18457894	37485000	16884356	11299372	13157340	23845526	3862.35
685.61865, 913.822	3, 4	33.817	0.9184061, 0.957088, 0.96509874, 0.96595585, 0.96731114, 0.96736115, 0.9674468, 0.96940196, 0.9719143, 0.9730554	LAASPLTNKPQTPSRPASEQPPAQPR	1	E3PAI9_ECOH1	Methyl-accepting chemotaxis protein II (Aspartate chemoreceptor protein) OS=Escherichia coli O78:H11 (strain H10407 / ETEC) GN=ETEC_1919 PE=4 SV=1	E3PAI9|E3PAI9_ECOH1	407916192	403216128	350089920	696011136	6.37026e+06	110319384	190699744	26304432	335875456	976998784	520612992	433510368	324377152	517447584	767082
848.431	3	64.277	0.92793846, 0.9326956, 0.9527509, 0.9541872	VTQQNASLVQESAAAAAALEEQASR	1	E3PAI9_ECOH1	Methyl-accepting chemotaxis protein II (Aspartate chemoreceptor protein) OS=Escherichia coli O78:H11 (strain H10407 / ETEC) GN=ETEC_1919 PE=4 SV=1	E3PAI9|E3PAI9_ECOH1	179774288	183259568	203688752	398658464	113575784	185464992	100975608	294934272	161843760	385438400	198613360	289982528	164839632	229452352	265474928
451.75	2	36.351	0.8590147, 0.88978744, 0.9433621	VELLDSAR	1	E3PAI9_ECOH1	Methyl-accepting chemotaxis protein II (Aspartate chemoreceptor protein) OS=Escherichia coli O78:H11 (strain H10407 / ETEC) GN=ETEC_1919 PE=4 SV=1	E3PAI9|E3PAI9_ECOH1	109597216	109052976	142701264	168358976	31884660	59440360	96406448	4956613	105324656	249800944	139351536	244189280	95367472	170845344	53230136
497.272	2	38.554	0.9667343, 0.9699861	LTQ[129.0426]AVSAFR	0.99	E3PAI9_ECOH1	Methyl-accepting chemotaxis protein II (Aspartate chemoreceptor protein) OS=Escherichia coli O78:H11 (strain H10407 / ETEC) GN=ETEC_1919 PE=4 SV=1		19024664	21262284	22502000	41611148	208551	1.10378e+06	13808572	58732.9	26992524	45909568	34768656	31089016	22453624	24190480	0
376.87152, 564.80383	2, 3	32.636	0.96298844, 0.9636162, 0.96424925, 0.96692866, 0.96909684, 0.9712074	SLTDTVTHVR	1	E3PAI9_ECOH1	Methyl-accepting chemotaxis protein II (Aspartate chemoreceptor protein) OS=Escherichia coli O78:H11 (strain H10407 / ETEC) GN=ETEC_1919 PE=4 SV=1	E3PAI9|E3PAI9_ECOH1	524277600	569675392	624346752	1341797888	18273538	241774400	281493856	37095232	524769856	1021736256	795599040	867138752	431131488	687169920	10099045
496.78	2	36.048	0.9377132, 0.9622466, 0.9647269, 0.96902853	LTQAVSAFR	1	E3PAI9_ECOH1	Methyl-accepting chemotaxis protein II (Aspartate chemoreceptor protein) OS=Escherichia coli O78:H11 (strain H10407 / ETEC) GN=ETEC_1919 PE=4 SV=1	E3PAI9|E3PAI9_ECOH1	240093344	256104944	274250048	511955776	13370325	90036096	152123488	31609004	254643040	522055200	356493440	382158688	253628688	365455552	8776699
570.27	2	27.795	0.96745795, 0.9706617	EGSDAIYAGTR	1	E3PAI9_ECOH1	Methyl-accepting chemotaxis protein II (Aspartate chemoreceptor protein) OS=Escherichia coli O78:H11 (strain H10407 / ETEC) GN=ETEC_1919 PE=4 SV=1	E3PAI9|E3PAI9_ECOH1	212571008	228371488	226137728	547032256	12205575	112648176	126877168	14265667	198515584	420855680	307182144	358627648	171616656	276119616	5011045
495.266	2	33.033	0.94253707, 0.9517936, 0.96720594	ALIEDSVSR	1	E3PAI9_ECOH1	Methyl-accepting chemotaxis protein II (Aspartate chemoreceptor protein) OS=Escherichia coli O78:H11 (strain H10407 / ETEC) GN=ETEC_1919 PE=4 SV=1	E3PAI9|E3PAI9_ECOH1	204959680	238607536	266018624	414892672	80636176	107794960	157921584	7.19315e+06	190635536	457406272	306062592	421952128	238214208	330921792	8883357
617.307	2	28.391	0.95442, 0.96432483	EIAAGNTDLSSR	1	E3PAI9_ECOH1	Methyl-accepting chemotaxis protein II (Aspartate chemoreceptor protein) OS=Escherichia coli O78:H11 (strain H10407 / ETEC) GN=ETEC_1919 PE=4 SV=1	E3PAI9|E3PAI9_ECOH1	242110096	264503872	284800480	588301504	21509548	151987584	140401984	21922076	281833600	535204224	321955840	403992896	220426768	320684800	8354499
525.783	2	41.898	0.7666362, 0.9657695	SFVVSNQ[129.0426]LR	0.6	E3PAI9_ECOH1	Methyl-accepting chemotaxis protein II (Aspartate chemoreceptor protein) OS=Escherichia coli O78:H11 (strain H10407 / ETEC) GN=ETEC_1919 PE=4 SV=1		50447488	49616652	53941628	83009944	41593784	30275812	116751792	8.37515e+06	41054548	39830632	38712996	61984476	57321120	71606672	4684396
752.378	2	59.79	0.86340326, 0.94358	GIDQVALAVSEMDR	1	E3PAI9_ECOH1	Methyl-accepting chemotaxis protein II (Aspartate chemoreceptor protein) OS=Escherichia coli O78:H11 (strain H10407 / ETEC) GN=ETEC_1919 PE=4 SV=1	E3PAI9|E3PAI9_ECOH1	10143756	9616338	7.37596e+06	35780760	28089.4	1.81291e+06	3775828	282942	3063540	23700932	11969758	15151674	186242	2672464	2469331
826.082	3	81.884	0.86666346, 0.9569028, 0.96293056, 0.964217	VDTGSVLVESAGETMNNIVNAVTR	1	E3PAI9_ECOH1	Methyl-accepting chemotaxis protein II (Aspartate chemoreceptor protein) OS=Escherichia coli O78:H11 (strain H10407 / ETEC) GN=ETEC_1919 PE=4 SV=1	E3PAI9|E3PAI9_ECOH1	15510820	13022892	10564063	73877408	5151691	18589752	18300090	2.80688e+06	31195888	118682232	49423028	38827304	16779386	30175092	2567354
848.755	3	66.652	0.943007	VTQQNASLVQESAAAAAALEEQ[129.0426]ASR	1	E3PAI9_ECOH1	Methyl-accepting chemotaxis protein II (Aspartate chemoreceptor protein) OS=Escherichia coli O78:H11 (strain H10407 / ETEC) GN=ETEC_1919 PE=4 SV=1		4917491	4.80385e+06	3843857	15170487	314896	75489	3.08424e+06	214087	4602888	9707335	7.94164e+06	11397135	3.15408e+06	8734392	1.6443e+06
393.52753, 393.52765	3	30.677	0.8549277, 0.9364227, 0.9574118, 0.96864605, 0.9687269, 0.9688578, 0.969193, 0.97188985	DLQ[129.0426]ESVMSIR	0.79, 1.0	E3PAJ1_ECOH1	Chemotaxis protein CheA OS=Escherichia coli O78:H11 (strain H10407 / ETEC) GN=ETEC_1921 PE=4 SV=1		3804668928	4248708608	4040790272	4296987136	99468688	189058288	3625355520	120058512	4346109440	7057148416	6938332672	5655049728	5267145728	6960378368	44959004
711.055	3	74.124	0.8428787, 0.88916725, 0.9273793, 0.9458441	VTLLSNLNGYAPPIAVEFGR	1	E3PAJ3_ECOH1	Chemotaxis protein MotA (Motility protein A) OS=Escherichia coli O78:H11 (strain H10407 / ETEC) GN=ETEC_1923 PE=4 SV=1	E3PAJ3|E3PAJ3_ECOH1	770407	1.11649e+06	860210	5104325	3779199	4.68915e+06	1.96206e+06	334442	3.08445e+06	7.88555e+06	3.44654e+06	3.43093e+06	650930	2.42212e+06	123970
598.832	2	60.172	0.945369	FLAYEALLEK	1	E3PAJ7_ECOH1	Alpha,alpha-trehalose-phosphate synthase (UDP-forming) OS=Escherichia coli O78:H11 (strain H10407 / ETEC) GN=ETEC_1927 PE=3 SV=1	E3PAJ7|E3PAJ7_ECOH1	13896321	10976214	12052691	6.72553e+06	4.08541e+06	3186365	48736600	4.41259e+06	18844324	9698119	8.24335e+06	15817143	4.16454e+06	18412158	1.35217e+06
610.341	2	49.231	0.64800626, 0.89821166	YSDVGLVTPLR	0.92	E3PAJ7_ECOH1	Alpha,alpha-trehalose-phosphate synthase (UDP-forming) OS=Escherichia coli O78:H11 (strain H10407 / ETEC) GN=ETEC_1927 PE=3 SV=1	E3PAJ7|E3PAJ7_ECOH1	13780671	24271988	17062348	777877	29003708	21320512	83896400	55582712	6.76431e+06	551792	1.32219e+06	9650192	10657434	25137796	17339198
710.063	3	66.743	0.72456497, 0.8855467, 0.95607626, 0.9590119	IAPPDEHAASAGGLAVGILGALK	1	E3PAJ7_ECOH1	Alpha,alpha-trehalose-phosphate synthase (UDP-forming) OS=Escherichia coli O78:H11 (strain H10407 / ETEC) GN=ETEC_1927 PE=3 SV=1	E3PAJ7|E3PAJ7_ECOH1	10886976	10982566	10155342	31533380	5.97143e+06	1.7596e+06	72230536	3184214	53723376	19975968	21502860	11664929	6.4256e+06	22870264	104185
623.341	2	46.914	0.81339717, 0.83898777, 0.9427104	TEVYPIGIEPK	0.98	E3PAJ7_ECOH1	Alpha,alpha-trehalose-phosphate synthase (UDP-forming) OS=Escherichia coli O78:H11 (strain H10407 / ETEC) GN=ETEC_1927 PE=3 SV=1	E3PAJ7|E3PAJ7_ECOH1	11626470	15537221	6.27557e+06	16636743	539354	558731	88322808	7028667	26034670	9782692	9305343	9520943	3898773	25974928	787914
658.335	2	32.451	0.7597576, 0.8702967, 0.8919914	NTLAIGGNEEAAR	0.99	E3PAJ9_ECOH1	L-arabinose ABC transporter, permease protein OS=Escherichia coli O78:H11 (strain H10407 / ETEC) GN=ETEC_1929 PE=3 SV=1	E3PAJ9|E3PAJ9_ECOH1	51582780	46859936	47013948	32252260	21826758	19631412	24140440	51186420	48386080	61194588	48625056	66046044	69004400	84274312	10669289
666.361	2	45.557	0.935326, 0.9497929, 0.9602029, 0.9700206	TLNAIDSLAASGAK	1	E3PAK1_ECOH1	L-arabinose-binding periplasmic protein OS=Escherichia coli O78:H11 (strain H10407 / ETEC) GN=ETEC_1931 PE=3 SV=1	E3PAK1|E3PAK1_ECOH1	82856824	77808696	87162408	1.75129e+06	269936064	189890544	9960854	270088576	36642256	14065846	7110048	13119681	25722524	1.31552e+06	1146975104
686.708	3	64.879	0.914536	DVEPPKFTEVTDVVLITR	1	E3PAK1_ECOH1	L-arabinose-binding periplasmic protein OS=Escherichia coli O78:H11 (strain H10407 / ETEC) GN=ETEC_1931 PE=3 SV=1	E3PAK1|E3PAK1_ECOH1	10456970	9337251	16184394	73426.1	77208960	73023016	557495	74678000	253478	420140	0	0	59536	1.55006e+06	257570224
659.853	2	44.528	0.8363461, 0.9682955, 0.97204006	VIAVDDQFVNAK	1	E3PAK1_ECOH1	L-arabinose-binding periplasmic protein OS=Escherichia coli O78:H11 (strain H10407 / ETEC) GN=ETEC_1931 PE=3 SV=1	E3PAK1|E3PAK1_ECOH1	68956056	72407792	67904072	6393300	256788400	200007424	36522124	250510896	24253612	2.31261e+06	3482817	5.05564e+06	19323864	6.5122e+06	1142659584
379.742	2	28.237	0.8824906, 0.88970035, 0.9280911	LGSAIVAK	1	E3PAK1_ECOH1	L-arabinose-binding periplasmic protein OS=Escherichia coli O78:H11 (strain H10407 / ETEC) GN=ETEC_1931 PE=3 SV=1	E3PAK1|E3PAK1_ECOH1	42786384	44830964	48768704	0	184663472	129461560	2.99289e+06	197106672	1872290	410568	379866	0	720404	2.99928e+06	674576576
460.758	2	52.762	0.9501793, 0.9565926, 0.9575182	DLGFEVIK	1	E3PAK1_ECOH1	L-arabinose-binding periplasmic protein OS=Escherichia coli O78:H11 (strain H10407 / ETEC) GN=ETEC_1931 PE=3 SV=1	E3PAK1|E3PAK1_ECOH1	54594244	55943784	55052548	616104	237875792	195744576	2624034	236360592	59362.2	97044.5	29498.8	1.74228e+06	618940	4.6739e+06	1056503360
576.282	2	29.696	0.9307041, 0.942298, 0.9434427	DNFKEELEK	0.92	E3PAK1_ECOH1	L-arabinose-binding periplasmic protein OS=Escherichia coli O78:H11 (strain H10407 / ETEC) GN=ETEC_1931 PE=3 SV=1	E3PAK1|E3PAK1_ECOH1	5403315	8219375	9967345	17181.2	65922648	44384048	4.13827e+06	58652480	683596	281517	87244.9	152134	252162	1.4142e+06	264946720
703.353	3	55.888	0.8671951, 0.95079935, 0.97041047, 0.97139996	AQATGFYGSLLPSPDVHGYK	1	E3PAK1_ECOH1	L-arabinose-binding periplasmic protein OS=Escherichia coli O78:H11 (strain H10407 / ETEC) GN=ETEC_1931 PE=3 SV=1	E3PAK1|E3PAK1_ECOH1	88109672	96757928	103764744	11988770	415847072	327194016	24797274	451461216	4870828	5839153	7820107	18079034	5250098	5797830	1442610176
454.23038, 605.30664	3, 4	41.168	0.67950714, 0.71026033, 0.82777596, 0.8867188, 0.89479494, 0.91638565, 0.94743603	LVYDQAFLQHAHTDR	1	E3PAK4_ECOH1	Uncharacterized protein OS=Escherichia coli O78:H11 (strain H10407 / ETEC) GN=ETEC_1934 PE=4 SV=1	E3PAK4|E3PAK4_ECOH1	450575072	426713088	462989664	460946304	257017440	587371392	206936608	328975424	148897536	324531168	435944256	456390720	311688000	306354496	305864832
508.92792, 762.8883	2, 3	58.733	0.8297178, 0.94326377, 0.9481881, 0.95740163, 0.96136427, 0.96282935, 0.9670792, 0.9686301, 0.97019076, 0.9718757	LFDYLTDTGNLPR	1	E3PAK5_ECOH1	Ferritin OS=Escherichia coli O78:H11 (strain H10407 / ETEC) GN=ETEC_1935 PE=3 SV=1	E3PAK5|E3PAK5_ECOH1	322626176	360505952	278671776	86255992	67894144	65099760	2334796800	41083188	117650688	66625852	37635008	67227624	880386368	306217952	31447390
382.23587, 572.85034	2, 3	47.449	0.88627285, 0.9198173, 0.93217766, 0.9465245, 0.9546338	SIIDKLSLAGK	1	E3PAK5_ECOH1	Ferritin OS=Escherichia coli O78:H11 (strain H10407 / ETEC) GN=ETEC_1935 PE=3 SV=1	E3PAK5|E3PAK5_ECOH1	42603688	47495128	46774636	7.05282e+06	5336574	5354278	410534304	1489232	4.72092e+06	659360	0	3.54834e+06	151320448	51727220	585544
564.783	2	48.778	0.94486755, 0.9613156, 0.9632479	SGEGLYFIDK	1	E3PAK5_ECOH1	Ferritin OS=Escherichia coli O78:H11 (strain H10407 / ETEC) GN=ETEC_1935 PE=3 SV=1	E3PAK5|E3PAK5_ECOH1	102731400	99916512	101412120	23218056	11847813	11616272	1009498496	17281840	25321972	22636912	13286779	34689516	196510128	101550264	12754902
904.096	3	78.826	0.95611244, 0.96799386, 0.9684367, 0.9713164, 0.971615	INTVESPFAEYSSLDELFQETYK	1	E3PAK5_ECOH1	Ferritin OS=Escherichia coli O78:H11 (strain H10407 / ETEC) GN=ETEC_1935 PE=3 SV=1	E3PAK5|E3PAK5_ECOH1	12370845	13974992	14532188	1.71777e+06	2.33388e+06	3.18998e+06	174408080	2322946	2.22724e+06	5015591	3336811	2.2087e+06	30600046	21979748	8616226
1065.51	2	69.697	0.91671175, 0.95632786, 0.9564372, 0.9606184	SGEGLYFIDKELSTLDTQN	0.74	E3PAK5_ECOH1	Ferritin OS=Escherichia coli O78:H11 (strain H10407 / ETEC) GN=ETEC_1935 PE=3 SV=1	E3PAK5|E3PAK5_ECOH1	15388393	16090368	17613042	5256421	3395893	3.00362e+06	239256224	257535	8920101	2116912	341371	2.89225e+06	78693480	28164468	449855
922.707	4	76.134	0.774825, 0.9567877, 0.9633997, 0.9696281, 0.97019565, 0.9710321	INTVESPFAEYSSLDELFQETYKHEQLITQK	1	E3PAK5_ECOH1	Ferritin OS=Escherichia coli O78:H11 (strain H10407 / ETEC) GN=ETEC_1935 PE=3 SV=1	E3PAK5|E3PAK5_ECOH1	26406656	26681508	22863988	11721452	11169839	8460817	180633840	3.68009e+06	25054792	21487704	13310902	2.78478e+06	116092880	53430376	4.99903e+06
746.091	3	97.198	0.8701609, 0.8971376, 0.9327258	LQTGAITFLPPLAFALFYPR	1	E3PAK7_ECOH1	Tyrosine-specific transport protein OS=Escherichia coli O78:H11 (strain H10407 / ETEC) GN=ETEC_1937 PE=4 SV=1	E3PAK7|E3PAK7_ECOH1	1.0802e+06	666031	306714	431602	3.22831e+06	4279011	397375	386367	1.46981e+06	1.80481e+06	546420	734159	4436446	887354	10874.8
612.6493, 918.47003	2, 3	74.572	0.56727135, 0.5734804, 0.6374303, 0.849727	LNEFPEQFEPLFGLR	1	E3PAK8_ECOH1	Uncharacterized protein OS=Escherichia coli O78:H11 (strain H10407 / ETEC) GN=ETEC_1938 PE=3 SV=1	E3PAK8|E3PAK8_ECOH1	2.90475e+06	2.79521e+06	2.99015e+06	380818	1945977	454595	21234382	1.34331e+06	2.62975e+06	309471	399489	121716	6.17038e+06	16665344	821414
444.729	2	19.249	0.870997	QTQNEIR	0.72	E3PAL1_ECOH1	Uncharacterized protein OS=Escherichia coli O78:H11 (strain H10407 / ETEC) GN=ETEC_1941 PE=4 SV=1	E3PAL1|E3PAL1_ECOH1	110240768	125062808	129968376	119281960	100297024	179887104	153630352	138692160	92414496	78380688	72178264	43204700	208932224	68226352	189936608
579.313	1	48.202	0.9626037, 0.9683616	DFGLK	0.86	E3PAL3_ECOH1	Putative endonuclease OS=Escherichia coli O78:H11 (strain H10407 / ETEC) GN=ETEC_1943 PE=4 SV=1	E3PAL3|E3PAL3_ECOH1	135554784	133859672	129729240	155373936	13536264	41413548	25517444	34294096	260731104	320836640	258516160	172964528	136530080	73673672	3.04485e+06
439.552	3	49.051	0.859795, 0.94221795, 0.9532311	FSTYASWWIR	0.97	E3PAL5_ECOH1	RNA polymerase sigma factor OS=Escherichia coli O78:H11 (strain H10407 / ETEC) GN=ETEC_1945 PE=3 SV=1	E3PAL5|E3PAL5_ECOH1	79947376	52792932	59929168	110058864	79682.9	0	51062376	707244	62683904	90367152	84448456	82048256	52217556	47992516	5563870
498.316	2	58.537	0.96944404, 0.9710444	LGDLVLLPR	1	E3PAL8_ECOH1	Uncharacterized protein OS=Escherichia coli O78:H11 (strain H10407 / ETEC) GN=ETEC_1948 PE=4 SV=1	E3PAL8|E3PAL8_ECOH1	9759806	10291691	7901367	8974939	167652	223422	21310448	0	5539829	5557630	2450760	4.09767e+06	5.79481e+06	48677880	0
459.726	2	23.155	0.969601	LLDEN[115.0269]GTR	0.99	E3PAM2_ECOH1	Putative restriction-modification DNA specificity domain protein OS=Escherichia coli O78:H11 (strain H10407 / ETEC) GN=ETEC_1952 PE=4 SV=1		47834604	55997496	58830420	2.80947e+06	148025312	124833128	11418159	241223888	3.23981e+06	274207	2.25362e+06	1.82184e+06	5584838	11144107	200092224
699.439	1	26.174	0.9110114, 0.94904107	KN[115.0269]VIPK	0.98	E3PAM5_ECOH1	Uncharacterized protein OS=Escherichia coli O78:H11 (strain H10407 / ETEC) GN=ETEC_1955 PE=4 SV=1		8746953	6.31175e+06	4.39258e+06	57966.6	60816312	31619876	0	29449340	2.34694e+06	1.98609e+06	5954456	0	0	0	235860128
489.292	2	48.669	0.89246523, 0.9412676, 0.94375515	LYALTGLAR	1	E3PAN8_ECOH1	Uncharacterized protein OS=Escherichia coli O78:H11 (strain H10407 / ETEC) GN=ETEC_1970 PE=4 SV=1	E3PAN8|E3PAN8_ECOH1	203595936	207135008	212926752	9715464	709110656	585126656	45028528	927613696	10012715	16188730	10162372	28746982	33109578	56767436	4486987776
470.215	2	36.667	0.96308285, 0.96890146, 0.9689492	AAFDLC[160.0307]DK	1	E3PAN8_ECOH1	Uncharacterized protein OS=Escherichia coli O78:H11 (strain H10407 / ETEC) GN=ETEC_1970 PE=4 SV=1		184961808	182577536	194813632	1.72007e+06	510865824	405989216	10938601	688166144	2.13427e+06	483683	2.73294e+06	3.29161e+06	2.99686e+06	15693848	2895944448
910.127	3	69.075	0.92683613, 0.9609685, 0.96585876, 0.96908766, 0.97036344	TFGALPLDNNNPFWLDNDAAPGLKK	1	E3PAN8_ECOH1	Uncharacterized protein OS=Escherichia coli O78:H11 (strain H10407 / ETEC) GN=ETEC_1970 PE=4 SV=1	E3PAN8|E3PAN8_ECOH1	117906472	100234760	104546776	306126	640739072	365649152	740068	613270336	3.54849e+06	2.05367e+06	331462	1.71016e+06	3190445	3.03767e+06	2217921280
719.392	1	23.212	0.92107534, 0.96364367, 0.9691362	SLGDVTK	1	E3PAN8_ECOH1	Uncharacterized protein OS=Escherichia coli O78:H11 (strain H10407 / ETEC) GN=ETEC_1970 PE=4 SV=1	E3PAN8|E3PAN8_ECOH1	8.17479e+06	12610236	12200089	0	94145576	45674792	462654	67434848	0	0	0	0	1.38742e+06	1136006	590950528
867.429	3	74.955	0.6932047, 0.81437385, 0.96270096, 0.9717493	TFGALPLDNNNPFWLDNDAAPGLK	1	E3PAN8_ECOH1	Uncharacterized protein OS=Escherichia coli O78:H11 (strain H10407 / ETEC) GN=ETEC_1970 PE=4 SV=1	E3PAN8|E3PAN8_ECOH1	32874326	38563796	38288480	4850391	219769440	164881728	3.61719e+06	253715360	6127640	3.33772e+06	4371518	4.79449e+06	3.53274e+06	2.57143e+06	1011137728
777.382	2	62.927	0.5234755, 0.73191965	GDSFPDAAYLAALSR	1	E3PAP0_ECOH1	Putative phage protein OS=Escherichia coli O78:H11 (strain H10407 / ETEC) GN=ETEC_1972 PE=4 SV=1	E3PAP0|E3PAP0_ECOH1	20217982	23246684	26638376	16936278	7102640	8.28079e+06	15935494	9882272	19569206	30679406	17208720	3.57952e+06	25121400	115038024	15570960
658.65826, 987.4819	2, 3	58.415	0.7332036, 0.9211104, 0.93465525, 0.9662441, 0.9696651, 0.97125113	YEKGDSFPDAAYLAALSR	0.92, 1.0	E3PAP0_ECOH1	Putative phage protein OS=Escherichia coli O78:H11 (strain H10407 / ETEC) GN=ETEC_1972 PE=4 SV=1	E3PAP0|E3PAP0_ECOH1	173980384	194562592	168383424	220570864	14822455	20891306	72768936	17539466	198170528	311825280	182674512	65628120	248762416	744636416	17892416
537.271	2	26.281	0.8371472, 0.9492397	ELNISGGNNR	0.99	E3PAP0_ECOH1	Putative phage protein OS=Escherichia coli O78:H11 (strain H10407 / ETEC) GN=ETEC_1972 PE=4 SV=1	E3PAP0|E3PAP0_ECOH1	41234252	36690332	46931432	41535720	1.88846e+06	4317584	15917283	1.53624e+06	14970340	39298628	11325007	18198136	50234580	206880896	5.18512e+06
379.748	2	21.219	0.94906944, 0.9685084, 0.97172666	KLTQLR	0.99	E3PAP0_ECOH1	Putative phage protein OS=Escherichia coli O78:H11 (strain H10407 / ETEC) GN=ETEC_1972 PE=4 SV=1	E3PAP0|E3PAP0_ECOH1	24490994	37521108	33152928	18173476	0	0	29022990	0	32605626	40873336	18231366	2.51618e+06	39438048	184204352	0
559.3199, 559.32043	1	39.161	0.8562306, 0.93062365, 0.9396563, 0.9671845	TVSPR	0.95, 0.98	E3PAP8_ECOH1	Uncharacterized protein OS=Escherichia coli O78:H11 (strain H10407 / ETEC) GN=ETEC_1980 PE=4 SV=1	E3PAP8|E3PAP8_ECOH1	398113600	415942944	422674336	395041600	362407616	456713952	182579744	493805824	358826816	443436992	517012480	497069408	272267648	122792464	1010529536
573.817	2	53.287	0.93185675, 0.95587736, 0.9704442, 0.9718556	VAGAMATLSGLR	0.68	E3PAQ8_ECOH1	Putative phage protein gpp OS=Escherichia coli O78:H11 (strain H10407 / ETEC) GN=ETEC_1990 PE=4 SV=1	E3PAQ8|E3PAQ8_ECOH1	346219200	330435072	355209728	318789920	44694712	194580368	255434064	41460480	503409600	267521600	272339424	397732928	701339584	937409920	9768327
659.79	2	37.351	0.9115496, 0.9205797, 0.94550943	TGGYDVVC[160.0307]YER	1	E3PAT6_ECOH1	Uncharacterized protein OS=Escherichia coli O78:H11 (strain H10407 / ETEC) GN=ETEC_2019 PE=4 SV=1		24932638	22772202	30227356	4.0194e+06	37409920	20307842	11590176	53585736	1554929	1.61948e+06	2.51743e+06	1.89107e+06	82580136	81991784	819408448
517.288	2	45.763	0.77880424, 0.87979907, 0.91525257	SSVAVSWIGK	1	E3PAT7_ECOH1	CDP-diacylglycerol--glycerol-3-phosphate 3-phosphatidyltransferase OS=Escherichia coli O78:H11 (strain H10407 / ETEC) GN=pgsA PE=3 SV=1	E3PAT7|E3PAT7_ECOH1	142555456	140047952	140377520	117627672	64303136	96616224	275057760	19838814	198547872	159344176	83596248	191776928	165605344	144359552	51244692
508.63956, 762.45544	2, 3	65.221	0.9361481, 0.9474454, 0.9653048, 0.96764946, 0.96770346, 0.97165227, 0.97209257	TVLENIIEGPVIVK	1	E3PAU2_ECOH1	Putative cystine ABC-transporter, ATP-binding protein OS=Escherichia coli O78:H11 (strain H10407 / ETEC) GN=ETEC_2025 PE=4 SV=1	E3PAU2|E3PAU2_ECOH1	84324728	93640856	92499952	121047760	80369768	87727880	90846400	7.67128e+06	140285440	137009456	120112672	171177184	141439616	229757280	0
843.115	3	69.531	0.6875938, 0.842641, 0.9662206	SINLLEQPEAGTITVGDITIDTAR	1	E3PAU2_ECOH1	Putative cystine ABC-transporter, ATP-binding protein OS=Escherichia coli O78:H11 (strain H10407 / ETEC) GN=ETEC_2025 PE=4 SV=1	E3PAU2|E3PAU2_ECOH1	11791779	2.92927e+06	1.81441e+06	44665028	31658842	26210460	24178380	6.87878e+06	28943794	25209138	22904746	36996628	36002816	51950224	4.22894e+06
645.709	3	59.58	0.9302964, 0.93583876, 0.947231	TVLENIIEGPVIVKGEPK	0.99	E3PAU2_ECOH1	Putative cystine ABC-transporter, ATP-binding protein OS=Escherichia coli O78:H11 (strain H10407 / ETEC) GN=ETEC_2025 PE=4 SV=1	E3PAU2|E3PAU2_ECOH1	26228528	22030150	22788966	42153536	18187944	14112462	6.68771e+06	1.17912e+06	35774572	25314418	27279856	21134396	21743364	35766868	4.17157e+06
420.258	2	32.893	0.91135955, 0.9641818, 0.9700998	AILPQAAR	1	E3PAU3_ECOH1	Putative cystine ABC transporter, permease protein OS=Escherichia coli O78:H11 (strain H10407 / ETEC) GN=ETEC_2026 PE=3 SV=1	E3PAU3|E3PAU3_ECOH1	55865716	53319952	58768684	60188440	54525552	35827760	50599896	10587199	53976888	45920136	45405020	67816960	50557600	97046584	1.2689e+06
473.263	2	63.301	0.91042256, 0.9164436, 0.9355145, 0.9614528	FYISIFR	1	E3PAU3_ECOH1	Putative cystine ABC transporter, permease protein OS=Escherichia coli O78:H11 (strain H10407 / ETEC) GN=ETEC_2026 PE=3 SV=1	E3PAU3|E3PAU3_ECOH1	45987880	37771008	46512216	96264672	70701840	74590592	52259452	12069374	97912848	91142232	71667632	115167128	103876376	155186096	1.40298e+06
858.471	2	73.488	0.8943094, 0.9581369	LEFIGAPTPLEYLPR	0.93	E3PAU4_ECOH1	D-cysteine desulfhydrase OS=Escherichia coli O78:H11 (strain H10407 / ETEC) GN=dcyD PE=3 SV=1	E3PAU4|E3PAU4_ECOH1	6145923	7658718	5749940	3.01263e+06	8669790	5637723	33477280	9181789	13698950	898518	1.91722e+06	4.49504e+06	5450927	7121987	5557771
462.2344, 923.4604	1, 2	42.544	0.77542067, 0.81680286, 0.8329065, 0.8369682, 0.8732961, 0.89392716, 0.91033554	WFGADVTK	1	E3PAU5_ECOH1	Cystine ABC transporter, substrate-binding protein (Sulfate starvation-induced protein 7) OS=Escherichia coli O78:H11 (strain H10407 / ETEC) GN=ETEC_2028 PE=3 SV=1	E3PAU5|E3PAU5_ECOH1	1280357248	1255335936	1364963968	39758524	4571335168	3044580096	91313872	4374894592	65050772	72956584	38344912	36409220	35919368	37784968	4178367232
595.79	2	39.474	0.87339514, 0.94748336	AVNDAIAEMQ[129.0426]K	1	E3PAU5_ECOH1	Cystine ABC transporter, substrate-binding protein (Sulfate starvation-induced protein 7) OS=Escherichia coli O78:H11 (strain H10407 / ETEC) GN=ETEC_2028 PE=3 SV=1		26711396	19635066	19861272	5539234	101577704	38527892	1.75308e+06	85864792	3564216	1.3766e+06	1.59868e+06	2.48348e+06	964549	2547922	53439592
537.2773, 805.41205	2, 3	39.714	0.8455099, 0.90546346, 0.9098692, 0.91192967, 0.9135528, 0.9147481, 0.9199057, 0.9236897	KTNDTLAVTGEAFSR	1	E3PAU5_ECOH1	Cystine ABC transporter, substrate-binding protein (Sulfate starvation-induced protein 7) OS=Escherichia coli O78:H11 (strain H10407 / ETEC) GN=ETEC_2028 PE=3 SV=1	E3PAU5|E3PAU5_ECOH1	938535296	942814528	1008476608	86567744	3263375104	2325105664	85360144	3156062464	38776364	61746840	87189976	88309800	108897200	179350752	4085843968
537.6045, 537.60724, 805.90137	2, 3	41.411	0.6835634, 0.721602, 0.84366345, 0.8992457, 0.9100033, 0.9261369, 0.92833394, 0.94694614	KTN[115.0269]DTLAVTGEAFSR	0.66, 1.0	E3PAU5_ECOH1	Cystine ABC transporter, substrate-binding protein (Sulfate starvation-induced protein 7) OS=Escherichia coli O78:H11 (strain H10407 / ETEC) GN=ETEC_2028 PE=3 SV=1		533180160	531018528	603532672	397132928	157358288	424233632	1019090752	310693728	207689424	351722880	512981760	1257396736	783459904	1051581440	342982912
574.30646, 860.95465	2, 3	55.606	0.790147, 0.84963614, 0.8904083, 0.94906104, 0.9492796, 0.95044273, 0.9524537, 0.95538086, 0.95669323	KVGVGLGTNYEEWLR	1	E3PAU5_ECOH1	Cystine ABC transporter, substrate-binding protein (Sulfate starvation-induced protein 7) OS=Escherichia coli O78:H11 (strain H10407 / ETEC) GN=ETEC_2028 PE=3 SV=1	E3PAU5|E3PAU5_ECOH1	209183952	198634832	216586576	16536298	1112628352	669775680	7.97378e+06	915082048	36969612	21511822	13699374	22525978	41311836	16132915	871815552
677.698	3	64.34	0.9018945, 0.927985, 0.9639949, 0.9722409	YDFSTPYTISGIQALVKK	1	E3PAU5_ECOH1	Cystine ABC transporter, substrate-binding protein (Sulfate starvation-induced protein 7) OS=Escherichia coli O78:H11 (strain H10407 / ETEC) GN=ETEC_2028 PE=3 SV=1	E3PAU5|E3PAU5_ECOH1	23834036	25528452	34308088	352021	132938064	170572512	12090021	145562544	490440	168174	219650	17072.1	2.60338e+06	3575767	289884416
494.579	3	44.896	0.7527548, 0.90016115, 0.9545215	TNDTLAVTGEAFSR	1	E3PAU5_ECOH1	Cystine ABC transporter, substrate-binding protein (Sulfate starvation-induced protein 7) OS=Escherichia coli O78:H11 (strain H10407 / ETEC) GN=ETEC_2028 PE=3 SV=1	E3PAU5|E3PAU5_ECOH1	24339754	22096734	25463312	431631	111900600	81519984	3.59772e+06	153889312	0	413995	1.555e+06	678817	2.78032e+06	1624528	116397648
611.793	2	53.624	0.77829486, 0.96325105, 0.966268, 0.97077054	WDGMLASLDSK	1	E3PAU5_ECOH1	Cystine ABC transporter, substrate-binding protein (Sulfate starvation-induced protein 7) OS=Escherichia coli O78:H11 (strain H10407 / ETEC) GN=ETEC_2028 PE=3 SV=1	E3PAU5|E3PAU5_ECOH1	150376560	148032672	134540800	9743105	594460672	243944464	13187537	642030080	6066150	12524235	6.74448e+06	6.73484e+06	27514712	53451832	339988992
543.9178, 815.37286	2, 3	33.866	0.9302232, 0.9390171, 0.943042, 0.9447907, 0.94508547, 0.94713235, 0.9485147, 0.95787805, 0.95817655, 0.95833707	TYDDDPTKYQDLR	1	E3PAU5_ECOH1	Cystine ABC transporter, substrate-binding protein (Sulfate starvation-induced protein 7) OS=Escherichia coli O78:H11 (strain H10407 / ETEC) GN=ETEC_2028 PE=3 SV=1	E3PAU5|E3PAU5_ECOH1	980650048	909297280	1001867648	11616205	3516797440	2486621696	57315564	3254470656	13606606	10342964	11693389	9584008	12209871	24905682	4827260928
677.6981, 1016.04297	2, 3	64.614	0.87998664, 0.9039307, 0.9261682, 0.96199363, 0.962168, 0.96419746, 0.96670187, 0.9669368, 0.9703671	KYDFSTPYTISGIQALVK	1	E3PAU5_ECOH1	Cystine ABC transporter, substrate-binding protein (Sulfate starvation-induced protein 7) OS=Escherichia coli O78:H11 (strain H10407 / ETEC) GN=ETEC_2028 PE=3 SV=1	E3PAU5|E3PAU5_ECOH1	193158336	202567568	227784672	38730196	1021031104	717407616	29408448	833812416	69651072	49094576	51822356	45309828	63910876	59170076	1081000192
477.706	2	19.55	0.88224703, 0.9056217, 0.9190786	TYDDDPTK	1	E3PAU5_ECOH1	Cystine ABC transporter, substrate-binding protein (Sulfate starvation-induced protein 7) OS=Escherichia coli O78:H11 (strain H10407 / ETEC) GN=ETEC_2028 PE=3 SV=1	E3PAU5|E3PAU5_ECOH1	97871680	121689584	128523240	1.12469e+06	422985952	345378176	5.11774e+06	469408960	1.20163e+06	645958	191828	610711	177491	786698	631962752
507.769	2	25.807	0.8921953, 0.92616665, 0.93830115	QNVQGVDVR	1	E3PAU5_ECOH1	Cystine ABC transporter, substrate-binding protein (Sulfate starvation-induced protein 7) OS=Escherichia coli O78:H11 (strain H10407 / ETEC) GN=ETEC_2028 PE=3 SV=1	E3PAU5|E3PAU5_ECOH1	7825600	15088452	15543836	200549	103961136	80901784	1.1578e+06	91410968	112978	208285	68667.1	0	638769	1.65839e+06	207458448
629.345	3	43.517	0.624057	RIDVVINQ[129.0426]VTISDERK	0.6	E3PAU5_ECOH1	Cystine ABC transporter, substrate-binding protein (Sulfate starvation-induced protein 7) OS=Escherichia coli O78:H11 (strain H10407 / ETEC) GN=ETEC_2028 PE=3 SV=1		5.34601e+06	6.93007e+06	10475493	1.41481e+06	18368578	12521600	68917800	3052479	0	1.24017e+06	0	3.70352e+06	4.00711e+06	7.89647e+06	336453
800.933	2	51.74	0.7717085, 0.85362536	IDVVINQVTISDER	0.98	E3PAU5_ECOH1	Cystine ABC transporter, substrate-binding protein (Sulfate starvation-induced protein 7) OS=Escherichia coli O78:H11 (strain H10407 / ETEC) GN=ETEC_2028 PE=3 SV=1	E3PAU5|E3PAU5_ECOH1	6811195	23464232	24474390	558518	87635056	104418416	2.00267e+06	130767976	23334540	9639080	9212160	3.79653e+06	33881328	3.54722e+06	93073752
531.769	2	36.477	0.89494973, 0.9715976, 0.9721298	DGTLQ[129.0426]ALSEK	1	E3PAU5_ECOH1	Cystine ABC transporter, substrate-binding protein (Sulfate starvation-induced protein 7) OS=Escherichia coli O78:H11 (strain H10407 / ETEC) GN=ETEC_2028 PE=3 SV=1		153836608	156449568	172859728	29712872	519798336	394717024	19907088	509092960	20360124	15196051	32418472	28118862	22937762	25843028	690588800
952.488	2	73.594	0.6655105, 0.9468324, 0.9571253, 0.9593982, 0.9611741	YDFSTPYTISGIQ[129.0426]ALVK	0.99	E3PAU5_ECOH1	Cystine ABC transporter, substrate-binding protein (Sulfate starvation-induced protein 7) OS=Escherichia coli O78:H11 (strain H10407 / ETEC) GN=ETEC_2028 PE=3 SV=1		29561100	31283004	29160156	5100410	183570848	174258256	2.79549e+06	156572352	6.72352e+06	5.96077e+06	6863619	5763392	3.59719e+06	5985872	282735296
586.32336, 878.98065	2, 3	48.007	0.8276546, 0.82914895, 0.91154885, 0.917138, 0.91987634, 0.92034644, 0.92693734, 0.93265057, 0.9388203	RIDVVINQVTISDER	1	E3PAU5_ECOH1	Cystine ABC transporter, substrate-binding protein (Sulfate starvation-induced protein 7) OS=Escherichia coli O78:H11 (strain H10407 / ETEC) GN=ETEC_2028 PE=3 SV=1	E3PAU5|E3PAU5_ECOH1	465094880	472921312	382292704	11201624	3112754432	2522455040	14468768	2886180096	28225122	17616418	20188638	11121981	6024436	10814971	4798376960
586.651	3	49.857	0.82231843, 0.9089964, 0.924287, 0.95139474	RIDVVIN[115.0269]QVTISDER	0.6	E3PAU5_ECOH1	Cystine ABC transporter, substrate-binding protein (Sulfate starvation-induced protein 7) OS=Escherichia coli O78:H11 (strain H10407 / ETEC) GN=ETEC_2028 PE=3 SV=1		26270180	14480573	23279368	471128	262367840	198411920	1.17892e+06	256403632	4876276	3671370	2809847	3.28982e+06	3.04218e+06	2143885	285072160
634.99963, 951.99536	2, 3	70.252	0.9171061, 0.9255162, 0.9524257, 0.95425856, 0.95772475, 0.96685904, 0.96714985, 0.9686538, 0.968807, 0.9688816, 0.9689281, 0.9720839	YDFSTPYTISGIQALVK	1	E3PAU5_ECOH1	Cystine ABC transporter, substrate-binding protein (Sulfate starvation-induced protein 7) OS=Escherichia coli O78:H11 (strain H10407 / ETEC) GN=ETEC_2028 PE=3 SV=1	E3PAU5|E3PAU5_ECOH1	462865088	409927584	461479168	18985690	2394190080	2095741824	41298340	1851454336	51606220	9181246	10224994	24117666	13495715	23593870	3418748160
797.401	2	63.494	0.8635199, 0.87808317, 0.94988585, 0.9700115	VGVGLGTN[115.0269]YEEWLR	1	E3PAU5_ECOH1	Cystine ABC transporter, substrate-binding protein (Sulfate starvation-induced protein 7) OS=Escherichia coli O78:H11 (strain H10407 / ETEC) GN=ETEC_2028 PE=3 SV=1		37172664	40371080	45541924	20188502	224047776	140929920	13200208	196962416	17818078	11152187	17530824	10582763	13474458	16344823	168223984
531.6066, 796.907	2, 3	60.358	0.757521, 0.85306454, 0.9349472, 0.9439177, 0.9470348, 0.955707, 0.9589787, 0.962113	VGVGLGTNYEEWLR	0.97, 1.0	E3PAU5_ECOH1	Cystine ABC transporter, substrate-binding protein (Sulfate starvation-induced protein 7) OS=Escherichia coli O78:H11 (strain H10407 / ETEC) GN=ETEC_2028 PE=3 SV=1	E3PAU5|E3PAU5_ECOH1	1013713280	1002542720	939099392	39310464	4865171456	2971273472	57340416	4628396544	60414528	38849408	37951448	43511360	43329140	37942184	4170889216
678.023	3	67.822	0.71827394, 0.85170907, 0.8971946, 0.9525645	KYDFSTPYTISGIQ[129.0426]ALVK	1	E3PAU5_ECOH1	Cystine ABC transporter, substrate-binding protein (Sulfate starvation-induced protein 7) OS=Escherichia coli O78:H11 (strain H10407 / ETEC) GN=ETEC_2028 PE=3 SV=1		28048356	27000194	30896492	23690388	131193080	101239712	16011678	108478640	9075894	12283913	13808698	7.9116e+06	7.38678e+06	16545351	126462920
421.771	2	49.691	0.8090993, 0.8997579, 0.9032378, 0.9162375	LAALDLVK	1	E3PAU5_ECOH1	Cystine ABC transporter, substrate-binding protein (Sulfate starvation-induced protein 7) OS=Escherichia coli O78:H11 (strain H10407 / ETEC) GN=ETEC_2028 PE=3 SV=1	E3PAU5|E3PAU5_ECOH1	1918527360	1916251392	1886279424	13934375	6865089024	5095165440	108761648	6937626112	5811067	1.52552e+06	559024	44895744	7245735	70068616	10090214400
457.769	2	42.416	0.87060803, 0.9429629, 0.95014435, 0.96256626	IDAILVDR	1	E3PAU5_ECOH1	Cystine ABC transporter, substrate-binding protein (Sulfate starvation-induced protein 7) OS=Escherichia coli O78:H11 (strain H10407 / ETEC) GN=ETEC_2028 PE=3 SV=1	E3PAU5|E3PAU5_ECOH1	1737267840	1765523456	1921897216	249048160	6149305344	4520419328	105971704	6204520960	460945024	401225376	288890688	81505232	73298960	195544624	5977136128
458.758	2	23.374	0.77373874, 0.9653552, 0.97011876, 0.97015214, 0.972666	KGNEDLLK	1	E3PAU5_ECOH1	Cystine ABC transporter, substrate-binding protein (Sulfate starvation-induced protein 7) OS=Escherichia coli O78:H11 (strain H10407 / ETEC) GN=ETEC_2028 PE=3 SV=1	E3PAU5|E3PAU5_ECOH1	792902272	990403328	1056697152	10624164	3494234624	2407329280	59749008	3212047360	17142818	7.78331e+06	4479117	16849050	13669966	23241606	4985435136
531.277	2	34.917	0.88511497, 0.9392536, 0.9418003, 0.9700908	DGTLQALSEK	1	E3PAU5_ECOH1	Cystine ABC transporter, substrate-binding protein (Sulfate starvation-induced protein 7) OS=Escherichia coli O78:H11 (strain H10407 / ETEC) GN=ETEC_2028 PE=3 SV=1	E3PAU5|E3PAU5_ECOH1	1245052544	1362933760	1375124992	26388556	4399175680	3291975936	107829216	4551709696	65182552	29580824	21857956	63172252	73854304	74696392	6604298240
427.25018, 640.3715	2, 3	29.675	0.57763964, 0.71456605, 0.7397943, 0.7457563, 0.79946256, 0.80926955, 0.8095648, 0.86329174	HLGVEASLKPTK	1	E3PAU5_ECOH1	Cystine ABC transporter, substrate-binding protein (Sulfate starvation-induced protein 7) OS=Escherichia coli O78:H11 (strain H10407 / ETEC) GN=ETEC_2028 PE=3 SV=1	E3PAU5|E3PAU5_ECOH1	1769306496	1927310464	1898501504	17002296	7220498944	4686242304	133676176	6647375872	23474490	16470121	10651762	42571664	7.95448e+06	47940004	9788425216
595.297	2	36.215	0.96078074, 0.9651318, 0.96720415	AVNDAIAEMQK	1	E3PAU5_ECOH1	Cystine ABC transporter, substrate-binding protein (Sulfate starvation-induced protein 7) OS=Escherichia coli O78:H11 (strain H10407 / ETEC) GN=ETEC_2028 PE=3 SV=1	E3PAU5|E3PAU5_ECOH1	231072272	222693072	248047360	1.65636e+06	792894592	398529024	7754170	952895168	736200	4671058	2.52883e+06	1.95982e+06	2.78528e+06	11408167	697634112
791.411	2	65.312	0.96160483, 0.9651853	LTGFEVEFAQ[129.0426]QLAK	0.6	E3PAU5_ECOH1	Cystine ABC transporter, substrate-binding protein (Sulfate starvation-induced protein 7) OS=Escherichia coli O78:H11 (strain H10407 / ETEC) GN=ETEC_2028 PE=3 SV=1		5.77733e+06	4001564	4.71603e+06	76904.6	86644256	80205536	438706	81860872	853678	62472.3	50358.3	27906.4	2.86134e+06	302048	150067360
540.54926, 720.3967	3, 4	59.594	0.76035625, 0.7780273, 0.813316, 0.9512284, 0.96468216, 0.968502, 0.9685317, 0.97255856, 0.97396183	KYDFSTPYTISGIQALVKK	0.6, 1.0	E3PAU5_ECOH1	Cystine ABC transporter, substrate-binding protein (Sulfate starvation-induced protein 7) OS=Escherichia coli O78:H11 (strain H10407 / ETEC) GN=ETEC_2028 PE=3 SV=1	E3PAU5|E3PAU5_ECOH1	218923744	217204096	206015952	116408752	877602112	667513984	11605496	772092736	67465096	42747124	75269760	18084044	15416423	8837310	956064064
544.24585, 815.8641	2, 3	36.719	0.844763, 0.9057159, 0.91768545, 0.93583226, 0.96532416, 0.9694432	TYDDDPTKYQ[129.0426]DLR	0.96, 1.0	E3PAU5_ECOH1	Cystine ABC transporter, substrate-binding protein (Sulfate starvation-induced protein 7) OS=Escherichia coli O78:H11 (strain H10407 / ETEC) GN=ETEC_2028 PE=3 SV=1		80768456	83101584	95703824	828356	304426336	212930544	7135098	298653248	3.09719e+06	818481	542286	1.69486e+06	610965	786938	272942528
485.818	2	42.064	0.58529574, 0.69836164, 0.720953, 0.85647595	LAALDLVKK	1	E3PAU5_ECOH1	Cystine ABC transporter, substrate-binding protein (Sulfate starvation-induced protein 7) OS=Escherichia coli O78:H11 (strain H10407 / ETEC) GN=ETEC_2028 PE=3 SV=1	E3PAU5|E3PAU5_ECOH1	64879280	59442264	64199700	0	336093472	184459344	216251	159275584	1.09052e+06	0	0	0	0	0	231249680
394.711	2	28.609	0.568976, 0.64871395, 0.8186703	GNEDLLK	1	E3PAU5_ECOH1	Cystine ABC transporter, substrate-binding protein (Sulfate starvation-induced protein 7) OS=Escherichia coli O78:H11 (strain H10407 / ETEC) GN=ETEC_2028 PE=3 SV=1	E3PAU5|E3PAU5_ECOH1	84678232	80196664	84235328	3.09506e+06	296800576	204761056	14582541	305849920	21756872	5.08677e+06	6.38767e+06	2.63295e+06	8325834	6660663	317824480
527.615	3	62.864	0.9317711, 0.9514806, 0.95374274, 0.9628644, 0.97021794	LTGFEVEFAQQLAK	1	E3PAU5_ECOH1	Cystine ABC transporter, substrate-binding protein (Sulfate starvation-induced protein 7) OS=Escherichia coli O78:H11 (strain H10407 / ETEC) GN=ETEC_2028 PE=3 SV=1	E3PAU5|E3PAU5_ECOH1	68934648	51989616	66927276	67729.2	497188160	427452000	3.83041e+06	528622592	1.13493e+06	68919	711873	1246172	688880	382598	858561344
508.262	2	27.046	0.9418471, 0.9537846	Q[129.0426]NVQGVDVR	0.6	E3PAU5_ECOH1	Cystine ABC transporter, substrate-binding protein (Sulfate starvation-induced protein 7) OS=Escherichia coli O78:H11 (strain H10407 / ETEC) GN=ETEC_2028 PE=3 SV=1		27567646	25624070	38736008	876898	132788896	93755304	451096	139395616	1452218	998206	1.36073e+06	1.32935e+06	713863	517674	84096232
603.293	2	25.17	0.8974106, 0.9356731	AVNDAIAEM[147.0354]QK	0.77	E3PAU5_ECOH1	Cystine ABC transporter, substrate-binding protein (Sulfate starvation-induced protein 7) OS=Escherichia coli O78:H11 (strain H10407 / ETEC) GN=ETEC_2028 PE=3 SV=1		5.71319e+06	2157300	4265134	1.65409e+06	17821832	9657150	10469141	24714194	0	1.94658e+06	1.90456e+06	5120492	5390682	7669429	33865388
766.713	3	71.791	0.9662736, 0.9690703	GTLLVGLEGTYPPFSFQGDDGK	1	E3PAU5_ECOH1	Cystine ABC transporter, substrate-binding protein (Sulfate starvation-induced protein 7) OS=Escherichia coli O78:H11 (strain H10407 / ETEC) GN=ETEC_2028 PE=3 SV=1	E3PAU5|E3PAU5_ECOH1	34643032	29237120	31124320	125193	307197952	242881440	4791864	337707008	1.22886e+06	706752	929767	574201	1.5973e+06	2421265	572334720
472.01782, 629.0212	3, 4	43.656	0.6401261, 0.7965198, 0.8384096, 0.8724471, 0.91770923, 0.94626606, 0.96897507	RIDVVINQVTISDERK	1	E3PAU5_ECOH1	Cystine ABC transporter, substrate-binding protein (Sulfate starvation-induced protein 7) OS=Escherichia coli O78:H11 (strain H10407 / ETEC) GN=ETEC_2028 PE=3 SV=1	E3PAU5|E3PAU5_ECOH1	31328594	32781116	40210656	3.79365e+06	335902912	223657328	3.97965e+06	311185024	11080149	2.03742e+06	844418	1.96465e+06	4498235	7.88165e+06	337390848
665.33484, 997.4979	2, 3	57.076	0.89033604, 0.9097016, 0.9322902, 0.93699664, 0.9520566, 0.954777	FDSAITNLGNTVNNLSSAR	1	E3PAU9_ECOH1	Flagellin OS=Escherichia coli O78:H11 (strain H10407 / ETEC) GN=ETEC_2032 PE=3 SV=1	E3PAU9|E3PAU9_ECOH1	239004960	235848160	199737392	227499344	95210584	292861696	199141856	292308064	54185604	281343264	114573208	234079520	458664448	85185304	16837410816
477.599	3	40.627	0.6200466, 0.8547478, 0.9532808	AATLSDLDLNAAKK	1	E3PAU9_ECOH1	Flagellin OS=Escherichia coli O78:H11 (strain H10407 / ETEC) GN=ETEC_2032 PE=3 SV=1	E3PAU9|E3PAU9_ECOH1	88195976	78437712	102007488	83264672	14060910	15384493	13651782	22810316	5.51039e+06	1.73691e+06	24414182	48184568	26051066	19034362	1835640960
446.242	2	26.455	0.75688106, 0.95992756, 0.96022165	ATGSDLISK	1	E3PAU9_ECOH1	Flagellin OS=Escherichia coli O78:H11 (strain H10407 / ETEC) GN=ETEC_2032 PE=3 SV=1	E3PAU9|E3PAU9_ECOH1	202437920	189050560	208394256	428166336	184109248	364841856	152647344	285511968	41181900	441867584	23561248	2.26272e+06	495522496	41724660	15905159168
582.796	2	31.682	0.8722244, 0.9390833, 0.94212353, 0.94271976, 0.966851	SQSSLSSAIER	1	E3PAU9_ECOH1	Flagellin OS=Escherichia coli O78:H11 (strain H10407 / ETEC) GN=ETEC_2032 PE=3 SV=1	E3PAU9|E3PAU9_ECOH1	400197856	412379232	433552192	614172480	301036384	503559200	241511248	507903552	84221920	583312832	108897208	47735848	996272704	118001264	21834426368
568.282	2	19.084	0.5538822, 0.9567925, 0.9576717, 0.96237725, 0.96595424, 0.96765286	TITETASGNNK	1	E3PAU9_ECOH1	Flagellin OS=Escherichia coli O78:H11 (strain H10407 / ETEC) GN=ETEC_2032 PE=3 SV=1	E3PAU9|E3PAU9_ECOH1	185827872	264111008	258719232	451855904	149849312	292041888	160988432	260421056	63935880	433097664	57431328	6892298	569954560	41040888	14760392704
480.248	2	23.203	0.9274587, 0.93958354, 0.9666243	SDLGAVQNR	1	E3PAU9_ECOH1	Flagellin OS=Escherichia coli O78:H11 (strain H10407 / ETEC) GN=ETEC_2032 PE=3 SV=1	E3PAU9|E3PAU9_ECOH1	104322864	174278352	159935648	120924136	94120128	209178912	150875488	126374336	25653092	136751504	28172570	12583578	334571296	43798000	9866645504
656.342	2	33.411	0.9557387, 0.9632825, 0.9651032	SVTFTVTDADKK	1	E3PAU9_ECOH1	Flagellin OS=Escherichia coli O78:H11 (strain H10407 / ETEC) GN=ETEC_2032 PE=3 SV=1	E3PAU9|E3PAU9_ECOH1	190344384	199406128	204662160	376700000	124096488	250146672	67156744	188286784	117874960	444870784	104346192	54295640	425251520	191000768	14524110848
651.848	2	46.048	0.9024729, 0.9493761, 0.95044255, 0.95291704, 0.95588416, 0.9586676	AATLSDLDLNAAK	1	E3PAU9_ECOH1	Flagellin OS=Escherichia coli O78:H11 (strain H10407 / ETEC) GN=ETEC_2032 PE=3 SV=1	E3PAU9|E3PAU9_ECOH1	314397696	351140128	333394784	632827008	141717776	505271872	214680400	402862912	45652948	516994656	26396634	21055340	692222848	61408456	27445067776
695.714	3	58.541	0.857889, 0.9599329, 0.96264076, 0.96473455, 0.9649423, 0.96513027, 0.96922016	AQVINTNSLSLLTQNNLNK	1	E3PAU9_ECOH1	Flagellin OS=Escherichia coli O78:H11 (strain H10407 / ETEC) GN=ETEC_2032 PE=3 SV=1	E3PAU9|E3PAU9_ECOH1	243587712	282573696	240266624	612065856	142039920	323223104	119591328	285652192	72563128	626155840	59559824	5.55214e+06	544417088	55934680	18368092160
956.959	2	53.258	0.84019244, 0.9071728, 0.9365975, 0.9486018, 0.95559156, 0.95978415	DTTGNDIFVSAADGSLTTK	1	E3PAU9_ECOH1	Flagellin OS=Escherichia coli O78:H11 (strain H10407 / ETEC) GN=ETEC_2032 PE=3 SV=1	E3PAU9|E3PAU9_ECOH1	179620960	164682928	198735248	330740928	48070028	212212672	137519248	184527552	21519326	305228000	58688072	150779296	376910400	54315460	11499631616
618.814	2	28.799	0.9416866, 0.9458308, 0.95471805	VSEQTQFNGVK	1	E3PAU9_ECOH1	Flagellin OS=Escherichia coli O78:H11 (strain H10407 / ETEC) GN=ETEC_2032 PE=3 SV=1	E3PAU9|E3PAU9_ECOH1	92891568	97023936	96918840	148117376	93969856	123551352	54952956	136830288	21641470	164040656	20155008	15767296	136957792	17206656	5155157504
619.305	2	28.352	0.86535424, 0.9630462, 0.97190684, 0.97301775	VSEQTQFN[115.0269]GVK	0.95	E3PAU9_ECOH1	Flagellin OS=Escherichia coli O78:H11 (strain H10407 / ETEC) GN=ETEC_2032 PE=3 SV=1		59251044	71143528	71041192	130401440	53514432	85312480	53862624	54217048	12035480	150865088	24284594	4612701	187458512	10660042	5770021888
528.271	2	24.871	0.83117384, 0.9180823, 0.9201452, 0.921735	NSAGLYTTTK	1	E3PAU9_ECOH1	Flagellin OS=Escherichia coli O78:H11 (strain H10407 / ETEC) GN=ETEC_2032 PE=3 SV=1	E3PAU9|E3PAU9_ECOH1	207043664	232674576	225969792	468270720	161908896	342879904	176857952	258780912	54630092	423784608	57435804	6.54609e+06	553729088	57992016	13014243328
539.265	3	25.442	0.848617	INSAKDDAAGQAIAN[115.0269]R	0.61	E3PAU9_ECOH1	Flagellin OS=Escherichia coli O78:H11 (strain H10407 / ETEC) GN=ETEC_2032 PE=3 SV=1		6.2347e+06	2899821	4614146	4471010	3.97846e+06	1394676	10343471	1365759	446433	615365	1329861	8.2435e+06	3116026	5.01921e+06	25468912
774.393	2	48.869	0.9597529, 0.96020275, 0.965927	SLQ[129.0426]STTNPLETIDK	0.87	E3PAU9_ECOH1	Flagellin OS=Escherichia coli O78:H11 (strain H10407 / ETEC) GN=ETEC_2032 PE=3 SV=1		16513313	15131381	25587248	50695720	11371284	38252888	13510244	8757567	11133334	37440920	8.04772e+06	4451147	71905288	5504839	1835079936
538.944	3	24.296	0.7424963, 0.9073491, 0.90818673, 0.9105775, 0.9261222	INSAKDDAAGQAIANR	1	E3PAU9_ECOH1	Flagellin OS=Escherichia coli O78:H11 (strain H10407 / ETEC) GN=ETEC_2032 PE=3 SV=1	E3PAU9|E3PAU9_ECOH1	46592900	34540288	35433652	103987768	31075300	76174704	13475270	47396960	6460928	28879208	3.6987e+06	3.05523e+06	103497520	1543786	3818242560
661.672	3	38.813	0.8211943, 0.9647466	KTGSTLVVNGATYDVSADGK	1	E3PAU9_ECOH1	Flagellin OS=Escherichia coli O78:H11 (strain H10407 / ETEC) GN=ETEC_2032 PE=3 SV=1	E3PAU9|E3PAU9_ECOH1	14146479	13784292	13805668	28757978	2829868	12900988	4.7921e+06	15407729	323984	28028264	37300.8	334929	17552008	1.731e+06	1385926144
506.25198, 758.87396	2, 3	29.415	0.91057783, 0.940711, 0.9555355, 0.9633478, 0.9681731, 0.9690289, 0.9709927, 0.9711851, 0.9712675	VDRPTAEC[160.0307]AAALDK	1	E3PAV3_ECOH1	Putative lipoprotein OS=Escherichia coli O78:H11 (strain H10407 / ETEC) GN=ETEC_2036 PE=4 SV=1		697497216	809423616	788343680	358698720	1106239744	1200222976	446461536	1911232768	346619040	510480160	603548160	688913024	401608608	374148096	1965727104
768.40704, 1152.1063	2, 3	56.665	0.8933348, 0.9475802, 0.94758636, 0.9535226, 0.9601447, 0.96782184, 0.96832573, 0.96844614, 0.9684908, 0.97048926, 0.9705499	VDRPTAEC[160.0307]AAALDKAPLPTPLP	0.99, 1.0	E3PAV3_ECOH1	Putative lipoprotein OS=Escherichia coli O78:H11 (strain H10407 / ETEC) GN=ETEC_2036 PE=4 SV=1		2425054976	2184904448	1959451648	1655330048	3935756800	3809186816	565358592	5147549696	1098252544	1411173632	1636102784	1443662080	1130014976	875923456	5206419968
403.244	2	55.975	0.9427252, 0.9542349, 0.95962876	APLPTPLP	1	E3PAV3_ECOH1	Putative lipoprotein OS=Escherichia coli O78:H11 (strain H10407 / ETEC) GN=ETEC_2036 PE=4 SV=1	E3PAV3|E3PAV3_ECOH1	298026176	320725408	299915808	123583632	426390944	473367680	156952272	731430528	128706400	191893680	193933296	291612640	164960288	152301536	826657408
817.895	2	65.157	0.95608443, 0.9647517, 0.9702033	TPAPDWLAGYWQ[129.0426]TK	1	E3PAV3_ECOH1	Putative lipoprotein OS=Escherichia coli O78:H11 (strain H10407 / ETEC) GN=ETEC_2036 PE=4 SV=1		45845720	40147712	50120392	24422242	93056840	103586608	18202308	119193536	19778016	28057124	28633182	27833772	16903396	17314400	51647220
499.96732, 499.96783, 749.4474	2, 3	63.523	0.68177825, 0.9330287, 0.935056, 0.9546933, 0.96460927, 0.96754396, 0.9678393, 0.96803445, 0.9685479, 0.9697914, 0.97006553, 0.9707994, 0.97103477	ALVSPEAIGSLIVTK	1	E3PAV3_ECOH1	Putative lipoprotein OS=Escherichia coli O78:H11 (strain H10407 / ETEC) GN=ETEC_2036 PE=4 SV=1	E3PAV3|E3PAV3_ECOH1	2396051712	2429738240	2468960768	2212159232	5669433856	5335245312	925699072	7012238336	1694052480	2023080576	2100504704	2075449984	1441499904	1227604736	7769457664
483.203	2	20.867	0.92513835, 0.9574691, 0.9582122, 0.9606945, 0.96492827	EGDTLDC[160.0307]R	1	E3PAV3_ECOH1	Putative lipoprotein OS=Escherichia coli O78:H11 (strain H10407 / ETEC) GN=ETEC_2036 PE=4 SV=1		611060096	637606720	674401152	445181888	1086389376	1093816832	356791424	1392559872	328367936	428458112	663336640	491880448	321931104	299177952	1431855232
469.234	2	31.432	0.9497946, 0.9640005, 0.96887344, 0.97053856	ELYEVER	1	E3PAV3_ECOH1	Putative lipoprotein OS=Escherichia coli O78:H11 (strain H10407 / ETEC) GN=ETEC_2036 PE=4 SV=1	E3PAV3|E3PAV3_ECOH1	672809408	725053184	728622272	384728224	941990080	1185408640	371397664	1561088000	347561472	457261408	617467648	601972032	446776160	355621056	1445551360
545.2719, 817.4041	2, 3	63.989	0.8657329, 0.8779068, 0.94376796, 0.9576522, 0.957667, 0.9612545, 0.9618052, 0.96304184, 0.96673167	TPAPDWLAGYWQTK	1	E3PAV3_ECOH1	Putative lipoprotein OS=Escherichia coli O78:H11 (strain H10407 / ETEC) GN=ETEC_2036 PE=4 SV=1	E3PAV3|E3PAV3_ECOH1	534734208	500866144	565807296	249691664	1197551104	1039302208	211992880	1271863424	303097216	504179424	368613408	377666624	273935744	223883136	813147712
783.41	2	49.116	0.7914132, 0.8844041, 0.94019073	LTLM[147.0354]SDDLTNVTVK	0.96	E3PAV3_ECOH1	Putative lipoprotein OS=Escherichia coli O78:H11 (strain H10407 / ETEC) GN=ETEC_2036 PE=4 SV=1		4.17022e+06	2143599	5931689	0	47925288	41509728	11029719	87534800	693778	0	153646	19302.5	1.10454e+06	785918	91255856
691.347	3	58.333	0.9242209, 0.95702565, 0.9643595	TPAPDWLAGYWQTKGPQR	0.96	E3PAV3_ECOH1	Putative lipoprotein OS=Escherichia coli O78:H11 (strain H10407 / ETEC) GN=ETEC_2036 PE=4 SV=1	E3PAV3|E3PAV3_ECOH1	64160080	62999436	51128364	42889252	99864456	132363512	14889233	144583360	43033504	63751596	50101348	23847716	39907652	17665080	141340432
503.808	2	74.358	0.9047305, 0.9123382, 0.93107826	FTLLPIFR	1	E3PAV4_ECOH1	Putative membrane protein OS=Escherichia coli O78:H11 (strain H10407 / ETEC) GN=ETEC_2037 PE=4 SV=1	E3PAV4|E3PAV4_ECOH1	8526882	10838461	11520528	7.96744e+06	8679099	23165560	5068001	0	17352244	11460441	21300618	17074354	16945190	14314293	382045
481.974	3	76.01	0.8490906, 0.92805177, 0.9300499, 0.95092344	FTLLPIFRIPVK	0.6	E3PAV4_ECOH1	Putative membrane protein OS=Escherichia coli O78:H11 (strain H10407 / ETEC) GN=ETEC_2037 PE=4 SV=1	E3PAV4|E3PAV4_ECOH1	8744262	8872609	8508433	15613165	23031266	36825532	4.00551e+06	354957	12791950	20893816	15700056	9641307	13077523	14054455	240237
793.39386, 793.3956, 1189.5881	2, 3	87.983	0.7357292, 0.85598665, 0.90866506, 0.94104666, 0.94233435, 0.94433767, 0.9443845, 0.94516605, 0.94539195, 0.94693744, 0.9471123, 0.947328, 0.94749427, 0.9478308, 0.94903535, 0.95674396, 0.96387213	IEQLADEIENIYSDLEQLSR	0.96, 1.0	E3PAV6_ECOH1	Magnesium transport protein CorA OS=Escherichia coli O78:H11 (strain H10407 / ETEC) GN=corA PE=3 SV=1	E3PAV6|E3PAV6_ECOH1	151377088	71016704	35110724	650002176	641570176	647937728	281906240	104568488	1056060416	1327786880	666308544	477296960	521586976	170923008	33014332
480.803	2	41.603	0.7930524, 0.8165075	ALNFLVRK	1	E3PAV6_ECOH1	Magnesium transport protein CorA OS=Escherichia coli O78:H11 (strain H10407 / ETEC) GN=corA PE=3 SV=1	E3PAV6|E3PAV6_ECOH1	109250816	129685712	138528976	380427008	252239552	168804192	14690508	32989440	159467936	110773408	107167360	75566584	81746752	13069065	2146714
762.8589, 1016.80676	3, 4	79.235	0.8521809, 0.9136464, 0.94992775, 0.9505485, 0.9506535, 0.9600918, 0.9672602, 0.97038347	VIMEGHQGDEYDEALSTLAELEDIGWK	1	E3PAV6_ECOH1	Magnesium transport protein CorA OS=Escherichia coli O78:H11 (strain H10407 / ETEC) GN=corA PE=3 SV=1	E3PAV6|E3PAV6_ECOH1	32683326	25349280	26008384	44085244	160094448	65684536	27183668	18593912	31853326	80176152	35468252	14448816	5.52033e+06	6.41244e+06	292330
432.577, 648.3623	2, 3	29.595	0.8810336, 0.95671046, 0.95836836, 0.96537167, 0.96708435	ARLPGGQLEQAR	0.93, 0.94	E3PAV6_ECOH1	Magnesium transport protein CorA OS=Escherichia coli O78:H11 (strain H10407 / ETEC) GN=corA PE=3 SV=1	E3PAV6|E3PAV6_ECOH1	66455768	80107512	80660832	73693776	51463048	54645416	77796048	2.27987e+06	108009392	89986328	57433128	110539488	107084912	27557046	0
834.08844, 834.08887	3	53.034	0.73939633, 0.84681225, 0.85374695, 0.9365972, 0.950207, 0.95806754, 0.9590675, 0.95969033, 0.96322596, 0.9650812, 0.9705086, 0.97147906	VQSELGQ[129.0426]SLATRPELEDIEASAR	0.6	E3PAV6_ECOH1	Magnesium transport protein CorA OS=Escherichia coli O78:H11 (strain H10407 / ETEC) GN=corA PE=3 SV=1		505315584	491888704	490996128	963685888	310799232	694215488	350770560	85511104	716822080	513340160	538468416	716562816	636032960	269454976	13125049
509.276	2	33.771	0.84478056, 0.8874936	ERELPAFR	0.89	E3PAV6_ECOH1	Magnesium transport protein CorA OS=Escherichia coli O78:H11 (strain H10407 / ETEC) GN=corA PE=3 SV=1	E3PAV6|E3PAV6_ECOH1	207880304	228278032	221421616	304846784	290244160	225730496	142253920	129158464	317210400	246028768	252944416	248017424	221263840	119310152	226163200
518.749	2	37.525	0.7930084, 0.93877345, 0.95425934, 0.95527995	LC[160.0307]LMDTQR	1	E3PAV6_ECOH1	Magnesium transport protein CorA OS=Escherichia coli O78:H11 (strain H10407 / ETEC) GN=corA PE=3 SV=1		126315312	136414336	136288304	230470960	185710560	105410928	105654456	29739146	109114640	161573968	105567944	172219968	46036300	34913228	14314317
758.37244, 1137.0552	2, 3	90.44	0.7581905, 0.7613574, 0.95990765, 0.96444404, 0.96490204, 0.9687986, 0.968983, 0.9727499, 0.97310144	SQSMVDGNAYELLLDLFETK	1	E3PAV6_ECOH1	Magnesium transport protein CorA OS=Escherichia coli O78:H11 (strain H10407 / ETEC) GN=corA PE=3 SV=1	E3PAV6|E3PAV6_ECOH1	15042487	8.01959e+06	5.30329e+06	44033756	88099264	53038252	8267781	16240436	41075500	89116744	42416164	26344468	14361552	9852125	1.57502e+06
625.5721, 833.7605, 1250.1367	2, 3, 4	51.98	0.6459092, 0.93087184, 0.9363521, 0.9489941, 0.9498058, 0.95760834, 0.9587417, 0.95987433, 0.96253663, 0.96266156, 0.96304697, 0.9660921, 0.9664332, 0.96733797, 0.9678985, 0.96886337	VQSELGQSLATRPELEDIEASAR	1	E3PAV6_ECOH1	Magnesium transport protein CorA OS=Escherichia coli O78:H11 (strain H10407 / ETEC) GN=corA PE=3 SV=1	E3PAV6|E3PAV6_ECOH1	3049251072	3049151232	2970546944	4641693696	1412523008	3306605824	2047639552	686024960	3964770816	3740887296	3073471232	4484167680	3519979520	1515228672	249575552
795.4047, 1060.2021	3, 4	77.753	0.94174427, 0.94460154, 0.9447093, 0.9572724, 0.95908827, 0.96418196, 0.9656567, 0.96568084, 0.9660547, 0.9674609, 0.9678735, 0.96860987, 0.9703143, 0.9714968, 0.9784166	LEVEESQPLVNAVWIDLVEPDDDERLR	0.99, 1.0	E3PAV6_ECOH1	Magnesium transport protein CorA OS=Escherichia coli O78:H11 (strain H10407 / ETEC) GN=corA PE=3 SV=1	E3PAV6|E3PAV6_ECOH1	250632560	170992672	119226560	866974848	714938688	1209538560	409641472	215805712	1146949504	1282539392	797156608	666460736	827045056	320173472	74120792
834.416	3	53.937	0.8108718, 0.88987803	VQ[129.0426]SELGQ[129.0426]SLATRPELEDIEASAR	1	E3PAV6_ECOH1	Magnesium transport protein CorA OS=Escherichia coli O78:H11 (strain H10407 / ETEC) GN=corA PE=3 SV=1		2.49077e+06	796881	2445747	16168464	1.16192e+06	10079131	2.39673e+06	0	2715184	3.29252e+06	429200	2.72693e+06	1902955	511925	0
416.755	2	51.062	0.7779312, 0.8272641, 0.83392763, 0.8354964	ALNFLVR	1	E3PAV6_ECOH1	Magnesium transport protein CorA OS=Escherichia coli O78:H11 (strain H10407 / ETEC) GN=corA PE=3 SV=1	E3PAV6|E3PAV6_ECOH1	2274315520	2227201024	2493704192	2960629248	2051078656	1993326592	1615879552	372046560	3037714432	2520400128	2192334080	3138371840	2580503552	1135913216	16354632
417.2473, 417.24734	2	52.002	0.60680974, 0.65528196, 0.8141725, 0.832517, 0.9431415	ALN[115.0269]FLVR	0.77, 1.0	E3PAV6_ECOH1	Magnesium transport protein CorA OS=Escherichia coli O78:H11 (strain H10407 / ETEC) GN=corA PE=3 SV=1		59606508	60674720	61247796	87178056	57473040	67669832	46677744	7.43515e+06	69852552	55799080	43838308	90384128	75695128	31567260	1.01924e+06
793.724	3	91.03	0.93774927, 0.94060546, 0.94344515, 0.9527071, 0.9557129	IEQ[129.0426]LADEIENIYSDLEQLSR	0.6	E3PAV6_ECOH1	Magnesium transport protein CorA OS=Escherichia coli O78:H11 (strain H10407 / ETEC) GN=corA PE=3 SV=1		15429772	4.81056e+06	2.33432e+06	45898652	61243992	56850200	891692	11797274	61743612	69989640	38149208	29095128	31212556	11017988	1.22508e+06
793.724	3	90.656	0.8671342, 0.86876315, 0.86949205, 0.8704833, 0.8805438	IEQLADEIENIYSDLEQ[129.0426]LSR	0.62	E3PAV6_ECOH1	Magnesium transport protein CorA OS=Escherichia coli O78:H11 (strain H10407 / ETEC) GN=corA PE=3 SV=1		17794408	7.15541e+06	3118345	62404964	91465536	81916112	16677011	21979930	83942952	87132184	53695748	37215648	42183824	13956814	2280457
970.472	3	80.051	0.88632625, 0.8939497, 0.90417206, 0.9387385	LEVEESQPLVNAVWIDLVEPDDDER	1	E3PAV6_ECOH1	Magnesium transport protein CorA OS=Escherichia coli O78:H11 (strain H10407 / ETEC) GN=corA PE=3 SV=1	E3PAV6|E3PAV6_ECOH1	2.68085e+06	26943696	16295735	121531456	89047696	128728624	107276200	41991468	122755728	24075480	106471056	154487440	39544972	44460684	14285457
1060.53	3	79.385	0.78565806, 0.95899695, 0.967712, 0.96783215, 0.96834844, 0.97120976	LEVEESQ[129.0426]PLVNAVWIDLVEPDDDERLR	0.72	E3PAV6_ECOH1	Magnesium transport protein CorA OS=Escherichia coli O78:H11 (strain H10407 / ETEC) GN=corA PE=3 SV=1		20023584	9671503	5888408	82758232	56632944	123433704	39602064	23036768	82818152	84473864	70016480	51003216	57602548	22646944	4.8345e+06
526.747	2	28.971	0.89966136, 0.97161275	LC[160.0307]LM[147.0354]DTQR	0.94	E3PAV6_ECOH1	Magnesium transport protein CorA OS=Escherichia coli O78:H11 (strain H10407 / ETEC) GN=corA PE=3 SV=1		25450440	29943744	20376442	25019882	21373340	28679198	19857066	2.66159e+06	38764604	43200380	27594976	35451384	51109260	7.99112e+06	3.91422e+06
1022.14	3	77.941	0.72208244, 0.7536841, 0.78760064, 0.8656226, 0.8885117	VIM[147.0354]EGHQGDEYDEALSTLAELEDIGWK	1	E3PAV6_ECOH1	Magnesium transport protein CorA OS=Escherichia coli O78:H11 (strain H10407 / ETEC) GN=corA PE=3 SV=1		6869555	6652335	6954449	11015328	28412000	19696904	5.11539e+06	3605060	15828057	20017176	10234910	6536199	9941278	2.96425e+06	45385.4
763.703	3	87.602	0.91790056, 0.93847036, 0.94070405, 0.9550224, 0.97288996	SQSM[147.0354]VDGNAYELLLDLFETK	1	E3PAV6_ECOH1	Magnesium transport protein CorA OS=Escherichia coli O78:H11 (strain H10407 / ETEC) GN=corA PE=3 SV=1		6.38671e+06	4919487	3.44378e+06	17576310	25831640	22179154	10270114	4271109	34691108	47850288	24690956	17060018	45266036	10129709	1.52307e+06
1195.08	2	60.93	0.9197323, 0.9511313, 0.9712672	GQYNWNTGYGGAELGLSYPITK	1	E3PAW1_ECOH1	Phospholipase A1 (Detergent resistant phospholipase A) OS=Escherichia coli O78:H11 (strain H10407 / ETEC) GN=ETEC_4099 PE=4 SV=1	E3PAW1|E3PAW1_ECOH1	44803488	26085908	22392858	67227056	0	1883645	23860600	1.43387e+06	26462162	67742520	43243944	41942560	20735934	26473888	9451705
613.9474, 920.4171	2, 3	61.111	0.8203474, 0.9150606, 0.9296553, 0.94737303, 0.957648, 0.9612162, 0.9638341, 0.965466	SWWQLSNSEESSPFR	1	E3PAW1_ECOH1	Phospholipase A1 (Detergent resistant phospholipase A) OS=Escherichia coli O78:H11 (strain H10407 / ETEC) GN=ETEC_4099 PE=4 SV=1	E3PAW1|E3PAW1_ECOH1	277537248	280807776	236791712	284139200	19585020	97119328	125252736	56586344	323658656	530457824	437580672	265246384	211947632	201281904	82782432
425.73193, 425.73212	2	48.724	0.6300181, 0.65508777, 0.76377606, 0.80386925, 0.8208842	FAGWTLR	1	E3PAW1_ECOH1	Phospholipase A1 (Detergent resistant phospholipase A) OS=Escherichia coli O78:H11 (strain H10407 / ETEC) GN=ETEC_4099 PE=4 SV=1	E3PAW1|E3PAW1_ECOH1	324046656	334779968	341106816	449361248	27998340	74234832	157599904	61760096	457522304	660104320	580884608	406419328	278670944	249851168	101619696
877.74927, 1316.1208	2, 3	63.418	0.70614046, 0.8421802, 0.8529101, 0.925767, 0.92608, 0.9266136, 0.9450872, 0.95031255, 0.95738006, 0.96556044	LYTQVYSGYGESLIDYNFNQTR	1	E3PAW1_ECOH1	Phospholipase A1 (Detergent resistant phospholipase A) OS=Escherichia coli O78:H11 (strain H10407 / ETEC) GN=ETEC_4099 PE=4 SV=1	E3PAW1|E3PAW1_ECOH1	185975968	176058624	211103520	416649120	23986456	87311704	141049088	66277680	320772512	525193120	501911072	449360224	253220944	258617232	123996640
448.58212, 672.36884	2, 3	44.956	0.6321212, 0.80414414, 0.8277878, 0.9271876, 0.9523432, 0.9596867, 0.96432704	IGYHLGDAVLSAK	1	E3PAW1_ECOH1	Phospholipase A1 (Detergent resistant phospholipase A) OS=Escherichia coli O78:H11 (strain H10407 / ETEC) GN=ETEC_4099 PE=4 SV=1	E3PAW1|E3PAW1_ECOH1	1091516416	1033620352	985839872	1665494144	222908176	327047392	678519872	275709696	1185625472	1731298176	1813478656	1611565312	963673664	984118016	516545088
497.259	2	20.365	0.9546228, 0.9570358, 0.9591307	EVHDAPAVR	1	E3PAW1_ECOH1	Phospholipase A1 (Detergent resistant phospholipase A) OS=Escherichia coli O78:H11 (strain H10407 / ETEC) GN=ETEC_4099 PE=4 SV=1	E3PAW1|E3PAW1_ECOH1	183871856	212348368	217569664	283465056	22132812	54962228	192800208	43064888	278231136	343492992	486983424	275268128	186945856	195741376	104893176
535.6266, 802.93567	2, 3	53.658	0.9632371, 0.96329296, 0.96928823, 0.96989185, 0.97147375, 0.97183055, 0.97232425, 0.9725246	GILGPNSVLGASYTQK	1	E3PAW1_ECOH1	Phospholipase A1 (Detergent resistant phospholipase A) OS=Escherichia coli O78:H11 (strain H10407 / ETEC) GN=ETEC_4099 PE=4 SV=1	E3PAW1|E3PAW1_ECOH1	457227808	445176704	448864448	636204224	53811560	140807360	306937760	190406208	564297536	970756928	802839232	711304640	475726976	455410080	282492832
748.344	2	44.914	0.8997618, 0.93909466, 0.9398588, 0.94819313	EAIASYDWAENAR	1	E3PAW1_ECOH1	Phospholipase A1 (Detergent resistant phospholipase A) OS=Escherichia coli O78:H11 (strain H10407 / ETEC) GN=ETEC_4099 PE=4 SV=1	E3PAW1|E3PAW1_ECOH1	333042816	328071712	299885568	436200064	24687110	79332256	210565248	95438760	349434304	542170816	490923040	444739136	283631680	276071072	208249792
688.6609, 1032.4878	2, 3	70.644	0.86882395, 0.9418471, 0.94972026, 0.95598805, 0.9567393, 0.9595357, 0.96650106, 0.96875656	ETNYEPQLFLGFATDYR	1	E3PAW1_ECOH1	Phospholipase A1 (Detergent resistant phospholipase A) OS=Escherichia coli O78:H11 (strain H10407 / ETEC) GN=ETEC_4099 PE=4 SV=1	E3PAW1|E3PAW1_ECOH1	191535456	138325920	125436192	492170240	14005001	69450888	203126736	44854568	417183776	536174464	591682816	504968000	379991360	303325280	178454752
689.388	2	81.701	0.96073276, 0.96511006, 0.9713657, 0.97185	FQLSLAFPLWR	1	E3PAW1_ECOH1	Phospholipase A1 (Detergent resistant phospholipase A) OS=Escherichia coli O78:H11 (strain H10407 / ETEC) GN=ETEC_4099 PE=4 SV=1	E3PAW1|E3PAW1_ECOH1	12006970	6.42971e+06	3.85509e+06	19078424	6.15514e+06	14882404	12363577	7.31294e+06	60127664	156654240	86585456	26469098	46119616	26007450	13293736
1032.98	2	72.279	0.87242085, 0.92772895, 0.95954114	ETNYEPQ[129.0426]LFLGFATDYR	0.65	E3PAW1_ECOH1	Phospholipase A1 (Detergent resistant phospholipase A) OS=Escherichia coli O78:H11 (strain H10407 / ETEC) GN=ETEC_4099 PE=4 SV=1		5.25602e+06	2.6703e+06	2.31287e+06	19813340	3.18039e+06	1.4261e+06	7634268	1.91059e+06	19104604	16800468	29330622	17200340	11014483	10965348	13178247
798.4008, 1064.1978	3, 4	83.466	0.89609444, 0.91223687, 0.9518953, 0.9519744, 0.9593151, 0.9610571, 0.96537, 0.9666445, 0.9672827, 0.9681732, 0.9685802, 0.969967, 0.9718363	LDGASLHFAPLEFPAVADFEC[160.0307]TTALVEAAK	1	E3PAX1_ECOH1	Uridine phosphorylase OS=Escherichia coli O78:H11 (strain H10407 / ETEC) GN=ETEC_4108 PE=3 SV=1		27592618	19445470	15737409	25826780	59341552	48275616	311034240	56622688	116725032	41081908	32266492	20884284	70233032	63389112	5.56751e+06
379.232	2	26.025	0.79096836, 0.87189543, 0.95804054	IVVEAAR	0.6	E3PAX1_ECOH1	Uridine phosphorylase OS=Escherichia coli O78:H11 (strain H10407 / ETEC) GN=ETEC_4108 PE=3 SV=1	E3PAX1|E3PAX1_ECOH1	103434208	113689832	115649184	59282392	43810456	32753960	647849088	58888172	163813792	26666380	43778224	50389032	126394272	141327744	9196704
444.582	3	41.424	0.88366556, 0.8966336	SKSDVFHLGLTK	1	E3PAX1_ECOH1	Uridine phosphorylase OS=Escherichia coli O78:H11 (strain H10407 / ETEC) GN=ETEC_4108 PE=3 SV=1	E3PAX1|E3PAX1_ECOH1	37435016	38914360	45616452	19991852	19710444	9687051	317240096	32357854	67975800	6.35218e+06	6265491	5461189	37149404	45955512	1.14336e+06
543.809	2	41.8	0.8833334, 0.88872373	AGMVAGVIVNR	0.89	E3PAX1_ECOH1	Uridine phosphorylase OS=Escherichia coli O78:H11 (strain H10407 / ETEC) GN=ETEC_4108 PE=3 SV=1	E3PAX1|E3PAX1_ECOH1	9324212	11468584	17454036	21703818	2731791	107253	50585972	6046957	24829194	7987486	17630718	0	2731375	16927674	2253525
703.371	3	49.903	0.50002056, 0.8884496, 0.96205306, 0.96945286, 0.97393066	NDLQGATLAIVPGDPDRVEK	1	E3PAX1_ECOH1	Uridine phosphorylase OS=Escherichia coli O78:H11 (strain H10407 / ETEC) GN=ETEC_4108 PE=3 SV=1	E3PAX1|E3PAX1_ECOH1	101624376	88299048	97517600	37538428	74221528	59007708	497857824	70886104	139156512	25652352	12797463	45954224	89968680	113416648	5.55142e+06
835.19476, 1113.2605	3, 4	75.127	0.73953444, 0.78676736, 0.91102225, 0.9176105, 0.94425553, 0.94773054, 0.9543274, 0.9558149, 0.9615945, 0.9657811, 0.9661761	AELDGKPVIVC[160.0307]STGIGGPSTSIAVEELAQLGIR	1	E3PAX1_ECOH1	Uridine phosphorylase OS=Escherichia coli O78:H11 (strain H10407 / ETEC) GN=ETEC_4108 PE=3 SV=1		14586743	9694419	5210990	19498762	41166316	28889468	311602048	43107048	106057096	17079082	10868639	15488137	59805040	62767196	3.65306e+06
807.115	3	60.749	0.9240599, 0.9266765, 0.938054, 0.947881	IGTTGAIQPHINVGDVLVTTASVR	1	E3PAX1_ECOH1	Uridine phosphorylase OS=Escherichia coli O78:H11 (strain H10407 / ETEC) GN=ETEC_4108 PE=3 SV=1	E3PAX1|E3PAX1_ECOH1	81328944	93458560	86475536	62436056	43499380	49305848	693317056	71777296	204904832	40283256	26099882	67579088	146736336	141846080	906431
527.595	3	38.452	0.6934419, 0.76649046, 0.90278935	SQETTHFGFQTVAK	0.99	E3PAX3_ECOH1	Ubiquinone/menaquinone biosynthesis C-methyltransferase UbiE OS=Escherichia coli O78:H11 (strain H10407 / ETEC) GN=ubiE PE=3 SV=1	E3PAX3|E3PAX3_ECOH1	13299376	21786870	18678988	16395840	1.14969e+06	4284138	49570600	1.54277e+06	14903347	12476607	12571534	22618254	48895504	66581656	0
609.372	3	69.111	0.8030441, 0.8347443, 0.8594286	LLVLEFSKPIIEPLSK	1	E3PAX3_ECOH1	Ubiquinone/menaquinone biosynthesis C-methyltransferase UbiE OS=Escherichia coli O78:H11 (strain H10407 / ETEC) GN=ubiE PE=3 SV=1	E3PAX3|E3PAX3_ECOH1	31537200	28513408	29693526	113020056	62961732	106510976	154904960	1372097	126826048	53037064	46669276	72586800	185771536	151883920	2875553
690.841	2	38.335	0.8421733, 0.9690527	IGSLVANDADSYR	1	E3PAX3_ECOH1	Ubiquinone/menaquinone biosynthesis C-methyltransferase UbiE OS=Escherichia coli O78:H11 (strain H10407 / ETEC) GN=ubiE PE=3 SV=1	E3PAX3|E3PAX3_ECOH1	40699848	31474472	45946192	43821520	21465158	14786091	104170800	556004	48580832	34121012	26542788	36709452	86487288	100722592	1648287
426.234	2	32.029	0.7487855, 0.946881, 0.9646918	YLAESIR	1	E3PAX3_ECOH1	Ubiquinone/menaquinone biosynthesis C-methyltransferase UbiE OS=Escherichia coli O78:H11 (strain H10407 / ETEC) GN=ubiE PE=3 SV=1	E3PAX3|E3PAX3_ECOH1	60983136	65720136	80262416	51249984	34386420	55856524	124515384	5676433	63859888	33911480	42204316	54548488	120829808	123074352	8388070
480.242	3	48.869	0.95884764, 0.9657043, 0.96609616	AYDAYSFHVLPR	1	E3PAX3_ECOH1	Ubiquinone/menaquinone biosynthesis C-methyltransferase UbiE OS=Escherichia coli O78:H11 (strain H10407 / ETEC) GN=ubiE PE=3 SV=1	E3PAX3|E3PAX3_ECOH1	82511952	90327576	109285496	69413728	43173660	72985440	148003056	4491810	87269760	45714972	49691612	80979832	153361968	116351320	2.03312e+06
527.752	2	38.336	0.87942916, 0.9605451	FTIDC[160.0307]SGVR	1	E3PAX3_ECOH1	Ubiquinone/menaquinone biosynthesis C-methyltransferase UbiE OS=Escherichia coli O78:H11 (strain H10407 / ETEC) GN=ubiE PE=3 SV=1		26072500	22054672	28796444	28684752	8595691	25062756	88047192	6957979	34788680	17832238	20610240	32559558	80090352	79327584	0
591.655	3	47.583	0.9126254, 0.9529302	RGQTVLDLAGGTGDLTAK	1	E3PAX3_ECOH1	Ubiquinone/menaquinone biosynthesis C-methyltransferase UbiE OS=Escherichia coli O78:H11 (strain H10407 / ETEC) GN=ubiE PE=3 SV=1	E3PAX3|E3PAX3_ECOH1	24050656	28943664	17756360	13554666	19923710	33403410	80786512	504201	14301237	8005304	6333017	9434988	83639896	94179856	710778
389.917	3	61.859	0.85798925, 0.8957377, 0.9198428	ITLPLRLWR	1	E3PAX5_ECOH1	Probable protein kinase UbiB OS=Escherichia coli O78:H11 (strain H10407 / ETEC) GN=ubiB PE=3 SV=1	E3PAX5|E3PAX5_ECOH1	13830059	9223312	16512365	18162310	4.14653e+06	6.53828e+06	11162248	0	1.77625e+06	13852334	8338909	9828454	22579094	19976204	475881
737.912	2	60.217	0.959835	IYGIPVSDVAALEK	1	E3PAX5_ECOH1	Probable protein kinase UbiB OS=Escherichia coli O78:H11 (strain H10407 / ETEC) GN=ubiB PE=3 SV=1	E3PAX5|E3PAX5_ECOH1	38962468	38510500	31976550	42549900	9231979	18970100	35353736	848362	44376980	27888572	31877290	51093092	56476708	78252960	0
600.353	2	68.85	0.88957876, 0.9543831, 0.9605659, 0.9607244	TLIDELNLLR	1	E3PAX5_ECOH1	Probable protein kinase UbiB OS=Escherichia coli O78:H11 (strain H10407 / ETEC) GN=ubiB PE=3 SV=1	E3PAX5|E3PAX5_ECOH1	81834904	88977888	82677744	130073360	23820892	65172168	100279984	5486448	142384464	91149336	98886112	155490144	189302400	210364384	803743
421.611	3	54.417	0.7675288, 0.89547914, 0.9312511, 0.9578112, 0.9580101	VIRPDILPVIK	1	E3PAX5_ECOH1	Probable protein kinase UbiB OS=Escherichia coli O78:H11 (strain H10407 / ETEC) GN=ubiB PE=3 SV=1	E3PAX5|E3PAX5_ECOH1	82244712	88799520	97188968	65176536	16083126	29322976	102671976	705461	106840256	96750536	76234256	152705024	216830496	226043344	420393
446.689	2	18.991	0.84307224, 0.940694, 0.9603091	AMSDDEPK	0.99	E3PAX6_ECOH1	Sec-independent protein translocase protein TatA OS=Escherichia coli O78:H11 (strain H10407 / ETEC) GN=tatA PE=3 SV=1	E3PAX6|E3PAX6_ECOH1	20779084	20509696	22000344	18627964	42486572	21673500	58822896	11547398	8.28609e+06	13847968	13509090	16748360	7.02394e+06	17587876	2.34224e+06
542.251	2	23.285	0.89050204, 0.9383868, 0.9459529, 0.94914675	TSQDADFTAK	1	E3PAX6_ECOH1	Sec-independent protein translocase protein TatA OS=Escherichia coli O78:H11 (strain H10407 / ETEC) GN=tatA PE=3 SV=1	E3PAX6|E3PAX6_ECOH1	552074688	672264576	673743936	470241888	591296896	619131776	734338944	274940704	324882752	383145632	538941504	691855040	796941440	825169920	289126848
542.743	2	24.794	0.9492688, 0.96675956	TSQ[129.0426]DADFTAK	0.98	E3PAX6_ECOH1	Sec-independent protein translocase protein TatA OS=Escherichia coli O78:H11 (strain H10407 / ETEC) GN=tatA PE=3 SV=1		34998444	46795552	45002176	37759388	51753664	64302656	62090052	9227938	20494840	16463727	31211158	56763448	55885156	84333584	2608239
609.341	2	46.182	0.961512	LGSIGSDLGASIK	1	E3PAX6_ECOH1	Sec-independent protein translocase protein TatA OS=Escherichia coli O78:H11 (strain H10407 / ETEC) GN=tatA PE=3 SV=1	E3PAX6|E3PAX6_ECOH1	43932884	45886416	40498488	22539886	1.19541e+06	25447016	81860960	3.85313e+06	7334859	14532813	10553950	71611352	102495488	126363056	13154149
593.838	2	48.041	0.67888886, 0.9541484, 0.9610759, 0.968086	ASLTNLTPELK	1	E3PAX7_ECOH1	Sec-independent protein translocase protein TatB OS=Escherichia coli O78:H11 (strain H10407 / ETEC) GN=tatB PE=3 SV=1	E3PAX7|E3PAX7_ECOH1	195273248	201445696	188976800	216690848	25538596	167172608	225742496	15897396	176854480	171566096	148607664	268533280	327413600	361861312	5302659
1074.27	4	36.692	0.7678059, 0.87351453, 0.92701256, 0.92823434, 0.9373671, 0.94679534	DNEAAHEGVTPAAAQTQASSPEQKPETTPEPVVKPAADAEPK	1	E3PAX7_ECOH1	Sec-independent protein translocase protein TatB OS=Escherichia coli O78:H11 (strain H10407 / ETEC) GN=tatB PE=3 SV=1	E3PAX7|E3PAX7_ECOH1	54595608	41688116	49992296	61955808	8768417	39363504	61011192	9353335	77499880	72306936	37648920	78366080	75630856	123603328	4.45737e+06
554.287	2	38.096	0.9448784, 0.9491647, 0.9716952	LQEFQDSLK	1	E3PAX7_ECOH1	Sec-independent protein translocase protein TatB OS=Escherichia coli O78:H11 (strain H10407 / ETEC) GN=tatB PE=3 SV=1	E3PAX7|E3PAX7_ECOH1	107282376	109428744	123318288	149249584	50608844	69893344	122630288	7.82997e+06	101463872	130257568	116115016	177251472	186163696	212100352	0
572.778	2	21.526	0.9504609, 0.9545718	TAAPSPSSSDKP	1	E3PAX7_ECOH1	Sec-independent protein translocase protein TatB OS=Escherichia coli O78:H11 (strain H10407 / ETEC) GN=tatB PE=3 SV=1	E3PAX7|E3PAX7_ECOH1	125225872	113360800	120742592	148532992	7392031	100959960	159163504	11050256	148396848	122680912	137127280	177108592	198392896	221591904	3.70656e+06
506.595	3	26.139	0.91610926, 0.95432484, 0.95573527	ASDEAHTIHNPVVK	1	E3PAX7_ECOH1	Sec-independent protein translocase protein TatB OS=Escherichia coli O78:H11 (strain H10407 / ETEC) GN=tatB PE=3 SV=1	E3PAX7|E3PAX7_ECOH1	38878508	47652136	45375072	32328744	1.81952e+06	29424512	87502384	2.25767e+06	29979864	36633504	29859360	100023096	60338260	98360784	3.28228e+06
411.196	2	27.439	0.82666034, 0.84619653	ASMDELR	0.89	E3PAX7_ECOH1	Sec-independent protein translocase protein TatB OS=Escherichia coli O78:H11 (strain H10407 / ETEC) GN=tatB PE=3 SV=1	E3PAX7|E3PAX7_ECOH1	16509233	16666692	13523880	15906466	7501478	12166945	26917278	14669258	6.64397e+06	11679221	9167374	15592226	13647369	12097941	2.85565e+06
670.2788, 1004.9132	2, 3	19.692	0.9042243, 0.9156838, 0.9227936, 0.93875027, 0.9400247, 0.95430875, 0.96502185, 0.96782595, 0.9723094	NREEENDAEAESEKTEE	1	E3PAX8_ECOH1	Sec-independent protein translocase protein TatC OS=Escherichia coli O78:H11 (strain H10407 / ETEC) GN=tatC PE=3 SV=1	E3PAX8|E3PAX8_ECOH1	142660256	139386624	148794080	143717968	108957912	114340520	168284384	16863092	153927296	131282440	157986176	171905232	200298352	195191632	2.80548e+06
622.011	3	66.626	0.8015257, 0.9029931, 0.9576168, 0.96137017, 0.96691245	SVEDTQPLITHLIELR	1	E3PAX8_ECOH1	Sec-independent protein translocase protein TatC OS=Escherichia coli O78:H11 (strain H10407 / ETEC) GN=tatC PE=3 SV=1	E3PAX8|E3PAX8_ECOH1	104173624	116928304	120430048	148189648	54759408	80983304	116012328	3298596	171097664	161630784	126748160	187766400	246590768	253907024	501602
561.842	2	59.615	0.9081073, 0.93041205	ELLPLIPAEK	0.75	E3PAX9_ECOH1	3'-5' ssDNA/RNA exonuclease TatD OS=Escherichia coli O78:H11 (strain H10407 / ETEC) GN=tatD PE=3 SV=1	E3PAX9|E3PAX9_ECOH1	6.93601e+06	8197427	7.64683e+06	3.40238e+06	4025304	2.03191e+06	17613544	2.67696e+06	12573070	2660320	1.74072e+06	5912197	1.25258e+06	907714	0
935.49	4	79.692	0.8552459, 0.906215, 0.967356	EDAIYHSTYTGRPPDEPAVLGVALNEVFVPILQK	1	E3PAY1_ECOH1	3-octaprenyl-4-hydroxybenzoate carboxy-lyase OS=Escherichia coli O78:H11 (strain H10407 / ETEC) GN=ubiD PE=3 SV=1	E3PAY1|E3PAY1_ECOH1	1.55123e+06	743031	774331	919751	8705976	9435567	4885175	5451104	7.36049e+06	1.83775e+06	455310	176933	7715027	9830266	1.49437e+06
879.782	3	76.955	0.9179741, 0.9259022, 0.9556189, 0.96937484, 0.97053534	DTVLVENTPIDYLDFASPVSGLGSK	1	E3PAY1_ECOH1	3-octaprenyl-4-hydroxybenzoate carboxy-lyase OS=Escherichia coli O78:H11 (strain H10407 / ETEC) GN=ubiD PE=3 SV=1	E3PAY1|E3PAY1_ECOH1	7.4551e+06	8885587	7480500	4.58626e+06	19280654	11358340	32541362	4131748	13965589	4684094	3.38216e+06	5.21608e+06	15055648	17936800	1.24562e+06
644.689	3	64.605	0.935655, 0.95123434	ITLPVDPHLEITEIADR	1	E3PAY1_ECOH1	3-octaprenyl-4-hydroxybenzoate carboxy-lyase OS=Escherichia coli O78:H11 (strain H10407 / ETEC) GN=ubiD PE=3 SV=1	E3PAY1|E3PAY1_ECOH1	2.77776e+06	2230443	2.98871e+06	5.30685e+06	9280390	3931030	19461084	1.14936e+06	9029700	3.47419e+06	1.08863e+06	28420056	8545115	11804476	1.29589e+06
479.308	2	56.151	0.86161494, 0.956469	SILLTALAR	1	E3PAY2_ECOH1	NAD(P)H-flavin reductase OS=Escherichia coli O78:H11 (strain H10407 / ETEC) GN=ETEC_4119 PE=4 SV=1	E3PAY2|E3PAY2_ECOH1	9082254	9485021	11624748	846241	25655790	2.52864e+06	72125984	6676011	8543835	501422	1.66201e+06	6896768	15208588	10993303	0
740.414	2	64.429	0.92731893, 0.95157534	ALVGIFLNDQYVK	1	E3PAY4_ECOH1	Fatty acid oxidation complex subunit alpha OS=Escherichia coli O78:H11 (strain H10407 / ETEC) GN=fadB PE=3 SV=1	E3PAY4|E3PAY4_ECOH1	1.2558e+06	226200	840555	11803196	0	0	4.60102e+06	206090	2806692	5.90848e+06	3957070	7605455	70918.1	8873674	32841.1
840.786	3	68.698	0.5788338, 0.8322204	AWVPVTQVPNC[160.0307]WLLVDGVNKPK	1	E3PAY5_ECOH1	Xaa-Pro dipeptidase OS=Escherichia coli O78:H11 (strain H10407 / ETEC) GN=pepQ PE=3 SV=1		5646413	4989065	5742833	0	7371344	524712	36963916	3.08417e+06	8207459	22674.2	0	186981	563087	2497490	283426
414.23935, 620.85583	2, 3	37.136	0.9412932, 0.94436705, 0.9477428, 0.9489514	LVHPNAVYSIK	0.88, 1.0	E3PAY7_ECOH1	Trk system potassium uptake protein OS=Escherichia coli O78:H11 (strain H10407 / ETEC) GN=ETEC_4124 PE=3 SV=1	E3PAY7|E3PAY7_ECOH1	70847224	70505008	87013376	92520440	69079352	52482912	67774976	5385629	74266848	53126568	75208160	81651912	91069040	101679888	0
475.787	2	54.883	0.69572765, 0.95529914, 0.955442, 0.96577483	TLILFSTR	1	E3PAY8_ECOH1	Protoporphyrinogen oxidase OS=Escherichia coli O78:H11 (strain H10407 / ETEC) GN=ETEC_4125 PE=4 SV=1	E3PAY8|E3PAY8_ECOH1	95091776	89640096	86066680	86836552	144881488	136716832	77956024	42443404	83937832	67632480	59892296	92492504	97895112	103448976	45172356
407.761	2	36.187	0.8828855, 0.96133435, 0.9662861	VVIGASIR	1	E3PAY8_ECOH1	Protoporphyrinogen oxidase OS=Escherichia coli O78:H11 (strain H10407 / ETEC) GN=ETEC_4125 PE=4 SV=1	E3PAY8|E3PAY8_ECOH1	65385720	71000600	72963920	69215080	97243976	83984424	96978248	27894952	95871136	63380456	68667328	68848128	93567696	75657976	11939267
913.939	2	64.137	0.79885006, 0.80301964, 0.9614659, 0.9714373	EVVYTDWEQVANFAR	1	E3PAY8_ECOH1	Protoporphyrinogen oxidase OS=Escherichia coli O78:H11 (strain H10407 / ETEC) GN=ETEC_4125 PE=4 SV=1	E3PAY8|E3PAY8_ECOH1	30880494	36885312	38603280	48365660	86577976	62894608	19541076	15670262	34818964	39070356	27334398	29163068	20618586	22778524	6.07337e+06
683.39	2	32.204	0.86800694, 0.86897373	EIAHLTDKPTLK	0.98	E3PAY8_ECOH1	Protoporphyrinogen oxidase OS=Escherichia coli O78:H11 (strain H10407 / ETEC) GN=ETEC_4125 PE=4 SV=1	E3PAY8|E3PAY8_ECOH1	11704270	12144983	10495362	14464528	27850152	17065216	10987244	3.23247e+06	6192641	3.37572e+06	9478814	9036749	5676684	4.84915e+06	6745836
612.329	2	53.195	0.92893237, 0.9647906, 0.971983	EIASYLASELK	1	E3PAY8_ECOH1	Protoporphyrinogen oxidase OS=Escherichia coli O78:H11 (strain H10407 / ETEC) GN=ETEC_4125 PE=4 SV=1	E3PAY8|E3PAY8_ECOH1	96336744	89071488	89385544	86987048	144122800	135930672	73446808	39969220	70500736	64408336	74323808	97736776	74057280	92439344	16058542
484.591	3	38.906	0.8507161, 0.96482533, 0.9677366, 0.9713878	ELGIQTDVANVHR	1	E3PAY8_ECOH1	Protoporphyrinogen oxidase OS=Escherichia coli O78:H11 (strain H10407 / ETEC) GN=ETEC_4125 PE=4 SV=1	E3PAY8|E3PAY8_ECOH1	70081008	83481840	76694336	73053752	118937048	102287712	61997840	31400168	72861576	64448780	69983688	65836440	74655400	64784304	15255215
788.724	3	79.489	0.89158094, 0.96236974, 0.9661463, 0.9685845, 0.96989274	ESGFDGELADLTDDILIYHLK	1	E3PAZ1_ECOH1	Uncharacterized protein OS=Escherichia coli O78:H11 (strain H10407 / ETEC) GN=ETEC_4128 PE=4 SV=1	E3PAZ1|E3PAZ1_ECOH1	6294519	3.59501e+06	3.63857e+06	4465980	17397792	12133873	97652528	16335838	14356775	6820142	6060512	4558797	19185198	25439874	3.65137e+06
609.3304, 609.3425	2	56.765	0.88471884, 0.9422078	VTVPLFEGVQ[129.0426]K	0.95, 1.0	E3PAZ3_ECOH1	Thiol:disulfide interchange protein OS=Escherichia coli O78:H11 (strain H10407 / ETEC) GN=ETEC_4130 PE=3 SV=1		95669376	81691360	76590768	26919228	255130448	181467088	27161120	262882992	21572022	32851570	33261434	27588422	18529242	17775530	416967840
535.9582, 803.4308	2, 3	54.393	0.57319444, 0.8695571, 0.8727703, 0.9308237, 0.93900126, 0.969233, 0.97435343	SASDIRDVFINAGIK	0.61, 1.0	E3PAZ3_ECOH1	Thiol:disulfide interchange protein OS=Escherichia coli O78:H11 (strain H10407 / ETEC) GN=ETEC_4130 PE=3 SV=1	E3PAZ3|E3PAZ3_ECOH1	285877088	300753472	292090944	173248544	769615744	468457984	97652256	677525248	225535200	164714528	178109232	172212800	185541792	200699184	1166534400
452.242	2	22.821	0.9700129, 0.97304803	SLVAQ[129.0426]QEK	0.6	E3PAZ3_ECOH1	Thiol:disulfide interchange protein OS=Escherichia coli O78:H11 (strain H10407 / ETEC) GN=ETEC_4130 PE=3 SV=1		113726968	120358936	138669504	957817	521612096	327483360	4.10053e+06	472412000	1.35439e+06	1.12471e+06	141075	1.07657e+06	2.4578e+06	9193676	743204480
538.919, 807.8744	2, 3	57.332	0.70659333, 0.90510887, 0.9298272, 0.93252695, 0.9524132, 0.95460725, 0.95919245, 0.9655815, 0.9708545	GEEYDAAWNSFVVK	1	E3PAZ3_ECOH1	Thiol:disulfide interchange protein OS=Escherichia coli O78:H11 (strain H10407 / ETEC) GN=ETEC_4130 PE=3 SV=1	E3PAZ3|E3PAZ3_ECOH1	292512704	263808416	253352144	6367203	900292416	513964128	4.01635e+06	994908224	4.15707e+06	6.88758e+06	6.15496e+06	1039072	5.78296e+06	7069075	1488455296
801.152	4	69.821	0.882691, 0.8926248, 0.9489795, 0.95159656, 0.95921427	SASDIRDVFINAGIKGEEYDAAWNSFVVK	1	E3PAZ3_ECOH1	Thiol:disulfide interchange protein OS=Escherichia coli O78:H11 (strain H10407 / ETEC) GN=ETEC_4130 PE=3 SV=1	E3PAZ3|E3PAZ3_ECOH1	29838700	23861206	27702984	27642826	426735520	133264888	16270456	148598768	17303712	12482842	16735387	22888018	18831210	24887996	168730064
964.453	3	65.892	0.5282042, 0.77589303, 0.9149177	YQLNPQGMDTSNMDVFVQQYANTVK	1	E3PAZ3_ECOH1	Thiol:disulfide interchange protein OS=Escherichia coli O78:H11 (strain H10407 / ETEC) GN=ETEC_4130 PE=3 SV=1	E3PAZ3|E3PAZ3_ECOH1	3410537	2.22005e+06	2.90612e+06	1.00672e+06	15296267	3.50914e+06	319179	31153070	2.15325e+06	1383365	3391868	883127	2.45653e+06	416286	4810724
510.76224, 510.76266	2	45.217	0.75728834, 0.82237077, 0.9340487, 0.94163454	GVPAMFVN[115.0269]GK	0.61, 1.0	E3PAZ3_ECOH1	Thiol:disulfide interchange protein OS=Escherichia coli O78:H11 (strain H10407 / ETEC) GN=ETEC_4130 PE=3 SV=1		55770208	35383824	43922900	13172983	238531648	114409328	49985368	246889936	17677680	8981417	10860120	10433138	18179154	15986075	372549408
858.423	3	68.377	0.818821	DVFINAGIKGEEYDAAWN[115.0269]SFVVK	0.75	E3PAZ3_ECOH1	Thiol:disulfide interchange protein OS=Escherichia coli O78:H11 (strain H10407 / ETEC) GN=ETEC_4130 PE=3 SV=1		240192	197826	4939.46	169979	8.38732e+06	2149455	167232	2.96593e+06	155557	557148	224522	338649	107921	56784.3	8623456
422.238	2	26.802	0.9396684, 0.9564593, 0.9582442, 0.96669286, 0.967172	AAADVQLR	1	E3PAZ3_ECOH1	Thiol:disulfide interchange protein OS=Escherichia coli O78:H11 (strain H10407 / ETEC) GN=ETEC_4130 PE=3 SV=1	E3PAZ3|E3PAZ3_ECOH1	3276075520	3607365888	3726330880	4615673856	2936969728	1927718272	1646355712	2876826368	4255902720	3624979968	5184009728	2447982080	4039503872	3195960832	5943821312
447.208	3	33.561	0.8073881, 0.9217068	YHVNFM[147.0354]GGDVGK	1	E3PAZ3_ECOH1	Thiol:disulfide interchange protein OS=Escherichia coli O78:H11 (strain H10407 / ETEC) GN=ETEC_4130 PE=3 SV=1		7514429	3.26321e+06	4.65972e+06	464222	38691348	24419396	676440	41377560	493623	585465	509533	139003	1.10607e+06	1.57796e+06	35039416
608.85	2	55.287	0.970175	VTVPLFEGVQK	1	E3PAZ3_ECOH1	Thiol:disulfide interchange protein OS=Escherichia coli O78:H11 (strain H10407 / ETEC) GN=ETEC_4130 PE=3 SV=1	E3PAZ3|E3PAZ3_ECOH1	567151488	616918656	569518592	3.90387e+06	1751873536	1355786752	35586456	1792151552	14934592	13320402	9699812	8519873	6.08158e+06	28559996	4112910848
488.777	2	46.191	0.951101, 0.9645048, 0.96657085	DVFINAGIK	1	E3PAZ3_ECOH1	Thiol:disulfide interchange protein OS=Escherichia coli O78:H11 (strain H10407 / ETEC) GN=ETEC_4130 PE=3 SV=1	E3PAZ3|E3PAZ3_ECOH1	111551528	106334824	111521992	7.54304e+06	788063872	534301728	34483888	979433344	1.47306e+06	0	3615881	34717280	438769	7690133	1745391616
441.876	3	40.454	0.6922129, 0.8837685, 0.9370857	YHVNFMGGDVGK	1	E3PAZ3_ECOH1	Thiol:disulfide interchange protein OS=Escherichia coli O78:H11 (strain H10407 / ETEC) GN=ETEC_4130 PE=3 SV=1	E3PAZ3|E3PAZ3_ECOH1	21698494	24758258	11884120	639573	173967200	53261736	3609699	178030688	4449963	5919488	1.54653e+06	0	1.02138e+06	799721	65674184
385.74176, 770.47626	1, 2	21.63	0.77725, 0.854991, 0.9172303, 0.9187952, 0.9247947	KLPEGVK	1	E3PAZ3_ECOH1	Thiol:disulfide interchange protein OS=Escherichia coli O78:H11 (strain H10407 / ETEC) GN=ETEC_4130 PE=3 SV=1	E3PAZ3|E3PAZ3_ECOH1	487196032	492307712	528994112	31585458	1761609984	1119995264	42695564	1671485568	45724012	29283872	39012316	35464644	27319616	19533704	4893884416
606.641	3	78.931	0.9212805, 0.929889, 0.9529361, 0.95373	DLTQAWAVAMALGVEDK	1	E3PAZ3_ECOH1	Thiol:disulfide interchange protein OS=Escherichia coli O78:H11 (strain H10407 / ETEC) GN=ETEC_4130 PE=3 SV=1	E3PAZ3|E3PAZ3_ECOH1	4315654	4193231	3044430	739185	86067264	22331736	12772586	65793912	1.45595e+06	2436481	356854	725507	896268	1.23335e+06	71662504
510.271	2	43.498	0.889948	GVPAMFVNGK	0.6	E3PAZ3_ECOH1	Thiol:disulfide interchange protein OS=Escherichia coli O78:H11 (strain H10407 / ETEC) GN=ETEC_4130 PE=3 SV=1	E3PAZ3|E3PAZ3_ECOH1	27626594	24376312	35596600	0	114277056	36181476	51895032	89273968	100794	12433.6	0	0	704293	6510046	7895420
838.425	3	75.672	0.81941015, 0.9110385	TPGGAPSTSEEVLEELALDYPLPK	1	E3PAZ6_ECOH1	DNA polymerase I OS=Escherichia coli O78:H11 (strain H10407 / ETEC) GN=ETEC_4133 PE=3 SV=1	E3PAZ6|E3PAZ6_ECOH1	3994125	3.39211e+06	5115350	6957561	1450939	1.94949e+06	23106838	2850060	9280544	10983382	5728908	3.23295e+06	8.29514e+06	7.41381e+06	589951
413.755	2	31.722	0.9436041, 0.958593	IPVVSSPK	1	E3PB02_ECOH1	Glutamine synthetase OS=Escherichia coli O78:H11 (strain H10407 / ETEC) GN=ETEC_4139 PE=3 SV=1	E3PB02|E3PB02_ECOH1	22458702	22089992	21479594	8651697	19955360	8220325	214436960	1.2834e+06	26281444	3.40742e+06	3.33333e+06	4628551	27692176	16221126	0
859.427	2	56.451	0.640548	GGYFPVPPVDSAQDIR	0.99	E3PB02_ECOH1	Glutamine synthetase OS=Escherichia coli O78:H11 (strain H10407 / ETEC) GN=ETEC_4139 PE=3 SV=1	E3PB02|E3PB02_ECOH1	9956752	9205571	8455486	434876	6.63401e+06	2841231	19065566	6621752	12513168	1.83521e+06	2.3892e+06	3.13617e+06	8440853	5.33303e+06	4919861
910.14	3	83.792	0.9645019, 0.96672744, 0.96751416, 0.96934533	EIPQVAGSLEEALNELDLDREFLK	1	E3PB02_ECOH1	Glutamine synthetase OS=Escherichia coli O78:H11 (strain H10407 / ETEC) GN=ETEC_4139 PE=3 SV=1	E3PB02|E3PB02_ECOH1	5937807	2508814	1.13673e+06	5865630	12847345	14622386	89078920	8561500	30835352	13102322	6713082	5849361	24227316	20693222	600687
661.322	2	39.507	0.89402336, 0.9598586	SNDLTVNC[160.0307]LTGK	1	E3PB03_ECOH1	Putative lipopolysaccharide core biosynthesis GTP-binding protein OS=Escherichia coli O78:H11 (strain H10407 / ETEC) GN=ETEC_4140 PE=4 SV=1		19871410	18874104	17505420	9171286	4802917	7706169	103065232	9837401	17325854	4537425	1.201e+06	7271826	14402674	17288724	32608472
762.424	2	56.443	0.88897634, 0.94684553	ASGTDEAVVLVPPIR	1	E3PB03_ECOH1	Putative lipopolysaccharide core biosynthesis GTP-binding protein OS=Escherichia coli O78:H11 (strain H10407 / ETEC) GN=ETEC_4140 PE=4 SV=1	E3PB03|E3PB03_ECOH1	43912280	41226736	39430520	20058860	14680326	8889084	193192928	13611438	60246136	17686914	10721834	18506816	37512824	83280736	659086
641.283	2	31.076	0.8676788, 0.9228608	VEETEDADAFR	1	E3PB03_ECOH1	Putative lipopolysaccharide core biosynthesis GTP-binding protein OS=Escherichia coli O78:H11 (strain H10407 / ETEC) GN=ETEC_4140 PE=4 SV=1	E3PB03|E3PB03_ECOH1	13122303	15333340	14313376	1291861	2370498	0	223570288	0	27463358	11122040	1.36528e+06	9164018	17260766	18008296	1.18015e+06
497.295	2	36.279	0.92343694, 0.9306727	VLGHLGLER	1	E3PB03_ECOH1	Putative lipopolysaccharide core biosynthesis GTP-binding protein OS=Escherichia coli O78:H11 (strain H10407 / ETEC) GN=ETEC_4140 PE=4 SV=1	E3PB03|E3PB03_ECOH1	23471764	17989730	25455226	14713043	10946679	4.89034e+06	119743368	10616462	23204676	4779177	3.89175e+06	4578091	17191982	15331557	55623.6
406.571	3	43.958	0.86663747, 0.94768625	VRLDYVIPSR	1	E3PB03_ECOH1	Putative lipopolysaccharide core biosynthesis GTP-binding protein OS=Escherichia coli O78:H11 (strain H10407 / ETEC) GN=ETEC_4140 PE=4 SV=1	E3PB03|E3PB03_ECOH1	9765160	15091863	11688552	11739812	2.88452e+06	726124	97945528	2.24332e+06	18929892	7517678	7.04726e+06	3924818	4.17424e+06	7287927	0
481.769	2	41.445	0.72456133, 0.84698176, 0.89895445	LDYVIPSR	1	E3PB03_ECOH1	Putative lipopolysaccharide core biosynthesis GTP-binding protein OS=Escherichia coli O78:H11 (strain H10407 / ETEC) GN=ETEC_4140 PE=4 SV=1	E3PB03|E3PB03_ECOH1	9448993	2.25183e+06	8212879	1.96793e+06	2.01268e+06	1.01641e+06	71246984	908661	14411488	5978464	2.74246e+06	2.14993e+06	5035552	8104059	9815786
552.637	3	33.041	0.8698578, 0.952539	VKPNQQVTIIDSEGK	1	E3PB03_ECOH1	Putative lipopolysaccharide core biosynthesis GTP-binding protein OS=Escherichia coli O78:H11 (strain H10407 / ETEC) GN=ETEC_4140 PE=4 SV=1	E3PB03|E3PB03_ECOH1	24295880	18811790	15242362	9427248	2.31816e+06	6306729	129469936	10817258	24463396	5.37169e+06	2.69822e+06	7.62537e+06	5773935	9928137	0
642.65	3	45.3	0.7633698, 0.9090826, 0.91840816, 0.9349571, 0.95190233	INIVDTPGHADFGGEVER	1	E3PB03_ECOH1	Putative lipopolysaccharide core biosynthesis GTP-binding protein OS=Escherichia coli O78:H11 (strain H10407 / ETEC) GN=ETEC_4140 PE=4 SV=1	E3PB03|E3PB03_ECOH1	47055088	58425816	62942124	41766864	52413616	22315446	301141440	49917636	84771920	34443060	18495006	38871104	51930896	38140520	4.98921e+06
529.298	1	20.302	0.9221435, 0.9607603, 0.9724341	N[115.0269]IGPK	0.92	E3PB08_ECOH1	Putative membrane protein OS=Escherichia coli O78:H11 (strain H10407 / ETEC) GN=ETEC_4145 PE=4 SV=1		30863634	38033336	41276196	247968	151597456	120267936	14372764	140369136	151067	211513	306907	395089	1.49253e+06	1.7722e+06	160443392
606.633	3	56.073	0.6008095, 0.72876376	LHTTFWPEEYPEIR	1	E3PB18_ECOH1	Phosphatase OS=Escherichia coli O78:H11 (strain H10407 / ETEC) GN=ETEC_4155 PE=4 SV=1	E3PB18|E3PB18_ECOH1	6.69132e+06	8717774	5.92073e+06	625969	15756611	3.41812e+06	38278912	10928720	8653930	625330	1.16679e+06	2.88078e+06	2777769	6.15157e+06	900199
557.63715, 835.9495	2, 3	75.412	0.7322595, 0.94677323, 0.95541584, 0.9651311	IEAVADDLASLVLDAR	0.98, 0.99	E3PB24_ECOH1	Protein FdhE OS=Escherichia coli O78:H11 (strain H10407 / ETEC) GN=fdhE PE=3 SV=1	E3PB24|E3PB24_ECOH1	2.612e+06	3.0668e+06	2.30913e+06	4.54309e+06	6.1286e+06	3.30699e+06	41278320	3.78702e+06	13994746	3.31805e+06	1881128	3.32996e+06	4621049	6695285	172627
644.332	2	32.58	0.847064, 0.942364, 0.9449636	IVVNEEVGDTGR	1	E3PB25_ECOH1	Formate dehydrogenase, cytochrome b556(Fdo) subunit OS=Escherichia coli O78:H11 (strain H10407 / ETEC) GN=ETEC_4162 PE=4 SV=1	E3PB25|E3PB25_ECOH1	52833600	55423100	51613016	49922760	63898680	31932618	63461056	256125	52283916	57302856	61461380	110156688	103345064	116655288	1348691
635.9945, 953.4882	2, 3	57.559	0.82558846, 0.8835963, 0.9045635, 0.90987474, 0.9308347, 0.93315035, 0.9408027, 0.95048547, 0.9659015	FSEVEQNDKLEWLIR	1	E3PB26_ECOH1	Formate dehydrogenase-O, iron-sulfur subunit OS=Escherichia coli O78:H11 (strain H10407 / ETEC) GN=ETEC_4163 PE=4 SV=1	E3PB26|E3PB26_ECOH1	555306304	502832576	446257632	543601280	638188992	627303424	268449184	268773504	449181056	546703488	430102752	537049024	518517984	526337792	126122384
423.39352, 528.99023, 704.9845, 1056.9725	2, 3, 4, 5	18.157	0.9323841, 0.93812114, 0.9383251, 0.94079506, 0.9446738, 0.94496864, 0.94556105, 0.94862115, 0.95072526, 0.9535625, 0.95366603, 0.9550826, 0.95612055, 0.9598264, 0.9617084, 0.9693684, 0.9742387, 0.97468454	ANEEENNLHEEKDEERK	0.94, 1.0	E3PB26_ECOH1	Formate dehydrogenase-O, iron-sulfur subunit OS=Escherichia coli O78:H11 (strain H10407 / ETEC) GN=ETEC_4163 PE=4 SV=1	E3PB26|E3PB26_ECOH1	665080128	740987904	746598784	837606848	705000896	625658688	741789632	32461012	701682688	777512000	884318592	866276992	907388224	1089561728	10751250
640.323	2	44.796	0.874802	LIDVTTC[160.0307]IGC[160.0307]K	1	E3PB26_ECOH1	Formate dehydrogenase-O, iron-sulfur subunit OS=Escherichia coli O78:H11 (strain H10407 / ETEC) GN=ETEC_4163 PE=4 SV=1		100301504	109396216	104511888	241084592	160599808	170663024	104091856	16054178	154891168	144732944	149432736	233077632	179674256	251018880	85427248
430.5482, 645.3185	2, 3	34.566	0.86273766, 0.91719663, 0.9268456, 0.9294859, 0.93726695, 0.938619, 0.9531023, 0.96860677, 0.96937156	TC[160.0307]PTGAIHFGTK	1	E3PB26_ECOH1	Formate dehydrogenase-O, iron-sulfur subunit OS=Escherichia coli O78:H11 (strain H10407 / ETEC) GN=ETEC_4163 PE=4 SV=1		806477632	918658752	990559552	975365440	846684992	754253312	875208896	54352380	655661760	636205440	848039616	1050948992	1291387904	1461457024	18896644
642.339	2	28.06	0.968266	SATNGLTPAPQAR	1	E3PB26_ECOH1	Formate dehydrogenase-O, iron-sulfur subunit OS=Escherichia coli O78:H11 (strain H10407 / ETEC) GN=ETEC_4163 PE=4 SV=1	E3PB26|E3PB26_ECOH1	62497848	69127856	70655824	85107256	84820664	63638920	67533504	3.30386e+06	56341472	63960752	75090744	88189720	83792624	92968480	0
547.285	2	32.105	0.940988, 0.94664586, 0.9493485, 0.9697232	AYQSQDIIR	1	E3PB26_ECOH1	Formate dehydrogenase-O, iron-sulfur subunit OS=Escherichia coli O78:H11 (strain H10407 / ETEC) GN=ETEC_4163 PE=4 SV=1	E3PB26|E3PB26_ECOH1	521328960	550880256	573115392	602497472	482033952	457198112	528563488	85652712	472422976	486728416	532457248	658229248	733568000	770164352	463531744
429.208	2	19.151	0.95311815, 0.96170104, 0.9705895	LNPEDNR	1	E3PB26_ECOH1	Formate dehydrogenase-O, iron-sulfur subunit OS=Escherichia coli O78:H11 (strain H10407 / ETEC) GN=ETEC_4163 PE=4 SV=1	E3PB26|E3PB26_ECOH1	259755792	333089120	334610240	391030880	303890112	297671136	282818880	29281124	317730368	285056640	372982656	425563328	427510368	472378368	23800256
593.318	2	30.439	0.89838666, 0.96368694, 0.96828663, 0.96871483, 0.96962297	VVVGQEPAC[160.0307]VK	1	E3PB26_ECOH1	Formate dehydrogenase-O, iron-sulfur subunit OS=Escherichia coli O78:H11 (strain H10407 / ETEC) GN=ETEC_4163 PE=4 SV=1		546915136	583484032	561675648	627633280	573930112	506482240	478145376	31075384	499339488	521896064	528881824	741488064	612169600	727143616	14711077
899.65814, 1199.2109	3, 4	59.529	0.8867069, 0.9188992, 0.92344385, 0.93527, 0.93771166, 0.94372034, 0.95535576, 0.96017826	AC[160.0307]QVAC[160.0307]SEWNDIRDTVGNNIGVYDNPNDLSAK	0.98, 1.0	E3PB26_ECOH1	Formate dehydrogenase-O, iron-sulfur subunit OS=Escherichia coli O78:H11 (strain H10407 / ETEC) GN=ETEC_4163 PE=4 SV=1		45417212	35564556	35028688	85036216	87309368	45776148	11319404	0	25491100	38978760	36123512	31332650	22509328	43508604	5.82775e+06
483.232	2	29.302	0.927074, 0.9438817, 0.95615125	DFQEEVAK	1	E3PB26_ECOH1	Formate dehydrogenase-O, iron-sulfur subunit OS=Escherichia coli O78:H11 (strain H10407 / ETEC) GN=ETEC_4163 PE=4 SV=1	E3PB26|E3PB26_ECOH1	437904928	456961664	480564960	526425408	395497280	383062432	417064000	21752732	356139872	407872576	446295008	603363456	626609088	702801920	19995356
642.8303, 642.83203	2	28.561	0.88307136, 0.90063554, 0.9589958, 0.9597784, 0.9716432, 0.97317266	SATN[115.0269]GLTPAPQAR	1	E3PB26_ECOH1	Formate dehydrogenase-O, iron-sulfur subunit OS=Escherichia coli O78:H11 (strain H10407 / ETEC) GN=ETEC_4163 PE=4 SV=1		420811552	392189472	466503072	482416736	366625184	339758944	390173760	4634982	396208192	401632416	427895808	579489152	629951936	658048704	59650548
1003.48	2	44.169	0.81598735, 0.81600016, 0.8976738, 0.94021165	DTVGNNIGVYDNPNDLSAK	1	E3PB26_ECOH1	Formate dehydrogenase-O, iron-sulfur subunit OS=Escherichia coli O78:H11 (strain H10407 / ETEC) GN=ETEC_4163 PE=4 SV=1	E3PB26|E3PB26_ECOH1	98467936	109351328	89182264	98455232	102588080	90637104	103314104	8856786	76025208	85355880	80932744	162186336	161372192	172397872	8830233
415.25	2	56.19	0.873605, 0.9604043, 0.97166395	IEWIIR	0.6	E3PB26_ECOH1	Formate dehydrogenase-O, iron-sulfur subunit OS=Escherichia coli O78:H11 (strain H10407 / ETEC) GN=ETEC_4163 PE=4 SV=1	E3PLX6|E3PLX6_ECOH1;E3PGI2|E3PGI2_ECOH1;E3PDH7|E3PDH7_ECOH1;E3PB26|E3PB26_ECOH1	53243484	54916864	51206896	9646130	32385422	16838390	134510496	530033	9408355	9053767	8.23823e+06	27310978	202637744	158003280	447586
548.25	2	21.832	0.5485764, 0.9645563, 0.96829265	FSEVEQNDK	0.96	E3PB26_ECOH1	Formate dehydrogenase-O, iron-sulfur subunit OS=Escherichia coli O78:H11 (strain H10407 / ETEC) GN=ETEC_4163 PE=4 SV=1	E3PB26|E3PB26_ECOH1	7132954	6.30681e+06	9073334	8316422	15055446	12469976	11441704	1.8384e+06	7.50727e+06	8.32848e+06	5.82653e+06	13640181	5882962	11502482	24539854
547.777	2	33.635	0.8612652, 0.96395963, 0.9654816	AYQ[129.0426]SQDIIR	0.96	E3PB26_ECOH1	Formate dehydrogenase-O, iron-sulfur subunit OS=Escherichia coli O78:H11 (strain H10407 / ETEC) GN=ETEC_4163 PE=4 SV=1		26279560	37269404	30266972	45506208	28485094	25121040	38525008	541843	31496848	16620592	46881504	52385636	49541128	75614776	5549738
804.847	2	40.42	0.58823764, 0.6808089, 0.7684344	AC[160.0307]QVAC[160.0307]SEWNDIR	1	E3PB26_ECOH1	Formate dehydrogenase-O, iron-sulfur subunit OS=Escherichia coli O78:H11 (strain H10407 / ETEC) GN=ETEC_4163 PE=4 SV=1		39728544	30624180	39672576	27229888	64321464	52460896	31798582	1.51988e+06	32280048	34641088	32618518	23908536	30081240	40921064	3049479
593.811	2	31.977	0.81031644, 0.97168696	VVVGQ[129.0426]EPAC[160.0307]VK	0.95	E3PB26_ECOH1	Formate dehydrogenase-O, iron-sulfur subunit OS=Escherichia coli O78:H11 (strain H10407 / ETEC) GN=ETEC_4163 PE=4 SV=1		23260886	34315820	42704256	48960560	39336632	35601292	42762440	1325632	22891554	18086970	31914952	51948384	37826048	61315644	138263
646.9664, 969.94696	2, 3	45.352	0.83508366, 0.93374324, 0.94147193, 0.94925237, 0.95660174, 0.97019976	LPSTC[160.0307]FAEEN[115.0269]GSIVNSGR	0.63, 1.0	E3PB27_ECOH1	Formate dehydrogenase-O, major subunit OS=Escherichia coli O78:H11 (strain H10407 / ETEC) GN=ETEC_4164 PE=3 SV=1		100666568	118414512	123238944	134986096	99779552	104305688	61857928	5.56367e+06	109394704	95585920	94367168	136090640	140246064	188729312	6836249
832.763	3	60.92	0.7977271, 0.8902391, 0.9031727, 0.9107781, 0.91464627	KGFIANTLTPFVGDANTQTPEFK	1	E3PB27_ECOH1	Formate dehydrogenase-O, major subunit OS=Escherichia coli O78:H11 (strain H10407 / ETEC) GN=ETEC_4164 PE=3 SV=1	E3PB27|E3PB27_ECOH1	393850752	331084736	326539840	540804928	351297824	373815744	235287328	17088696	318896896	337205952	339822080	392681408	386832928	502319520	4.18956e+06
790.066	3	67.233	0.6426245, 0.7635189, 0.9186423, 0.95418066, 0.95764196	GFIANTLTPFVGDANTQTPEFK	1	E3PB27_ECOH1	Formate dehydrogenase-O, major subunit OS=Escherichia coli O78:H11 (strain H10407 / ETEC) GN=ETEC_4164 PE=3 SV=1	E3PB27|E3PB27_ECOH1	40424504	42623752	40853920	85847752	75014944	37958252	63644980	10150391	74995192	53263368	47612164	68734416	69260864	64472060	12501591
451.72418, 601.96423, 902.4461	2, 3, 4	40.223	0.871185, 0.91153497, 0.9200268, 0.92508656, 0.92626315, 0.93021446, 0.930605, 0.9444948, 0.94864815, 0.9493012	ASIFHIEGDPDHPVNR	0.93, 1.0	E3PB27_ECOH1	Formate dehydrogenase-O, major subunit OS=Escherichia coli O78:H11 (strain H10407 / ETEC) GN=ETEC_4164 PE=3 SV=1	E3PB27|E3PB27_ECOH1	755465472	771727360	761565056	879285888	861017728	654383680	570476800	41570344	731054336	689781056	671625088	965046848	907815296	971912896	21364356
662.0102, 992.51227	2, 3	66.114	0.8286246, 0.89980865, 0.9143831, 0.92444444, 0.93484724, 0.9397417, 0.94149685, 0.94401205, 0.9455692, 0.9515077, 0.9595717	DIDTIGIPIHWGYEGVAK	1	E3PB27_ECOH1	Formate dehydrogenase-O, major subunit OS=Escherichia coli O78:H11 (strain H10407 / ETEC) GN=ETEC_4164 PE=3 SV=1	E3PB27|E3PB27_ECOH1	456401056	408017088	454079616	572520384	745285504	441665184	359832704	16048425	555444416	531414336	450277696	627653248	542853184	640831104	7.71429e+06
473.241	3	41.086	0.806413	ADKFPYVGTTYR	0.73	E3PB27_ECOH1	Formate dehydrogenase-O, major subunit OS=Escherichia coli O78:H11 (strain H10407 / ETEC) GN=ETEC_4164 PE=3 SV=1	E3PB27|E3PB27_ECOH1	62026500	68937080	70196064	108575728	35270116	35904128	35611640	26904498	124470432	134641104	99283560	81244264	102709960	111704896	10501737
804.392	3	81.569	0.9524238, 0.96041, 0.96712697, 0.96748364	DNADPSGLGNTLGWAWAWPLNR	1	E3PB27_ECOH1	Formate dehydrogenase-O, major subunit OS=Escherichia coli O78:H11 (strain H10407 / ETEC) GN=ETEC_4164 PE=3 SV=1	E3PB27|E3PB27_ECOH1	4.72782e+06	4.0486e+06	3.01816e+06	1.60516e+06	15522599	6210248	2.43538e+06	842407	5.17292e+06	8.34293e+06	4204764	2.39781e+06	4824835	4.47239e+06	855474
833.095	3	63.353	0.5460049, 0.92328066, 0.9604888	KGFIAN[115.0269]TLTPFVGDANTQTPEFK	0.87	E3PB27_ECOH1	Formate dehydrogenase-O, major subunit OS=Escherichia coli O78:H11 (strain H10407 / ETEC) GN=ETEC_4164 PE=3 SV=1		2.39492e+06	2691740	2.75771e+06	6.38784e+06	4241753	2.7625e+06	1.65375e+06	183235	4266448	1.9213e+06	4383265	6694033	5.20463e+06	2.0481e+06	120057
476.766	2	37.854	0.9358299, 0.96944165	LKFPEYR	0.99	E3PB27_ECOH1	Formate dehydrogenase-O, major subunit OS=Escherichia coli O78:H11 (strain H10407 / ETEC) GN=ETEC_4164 PE=3 SV=1	E3PB27|E3PB27_ECOH1	148950848	205196224	197347952	202968224	103954904	149901648	177201344	1.43398e+06	185781136	200815152	212291808	286384864	271284512	327580480	115647
704.6448, 1056.4637	2, 3	55.674	0.82898915, 0.8589883, 0.9307784, 0.9429451, 0.9475532, 0.9485604, 0.96790993, 0.9698689	EDYGFEDGLFTGYDAEKR	1	E3PB27_ECOH1	Formate dehydrogenase-O, major subunit OS=Escherichia coli O78:H11 (strain H10407 / ETEC) GN=ETEC_4164 PE=3 SV=1	E3PB27|E3PB27_ECOH1	375153024	383316256	377006560	437916640	384801024	316008224	329837664	18638638	329718336	341852416	303048352	523840992	496263168	555615872	29814744
578.95087, 867.92267	2, 3	40.29	0.75097674, 0.82655513, 0.9138717, 0.91443235, 0.92077, 0.92813915, 0.96224356	DANYIAQNAEGVTVNR	1	E3PB27_ECOH1	Formate dehydrogenase-O, major subunit OS=Escherichia coli O78:H11 (strain H10407 / ETEC) GN=ETEC_4164 PE=3 SV=1	E3PB27|E3PB27_ECOH1	306765920	302800384	318440928	236980864	324016128	349130944	249964688	10436336	165214160	149023504	118623296	426466912	352052800	407775040	13457159
823.87	2	53.189	0.9630141, 0.96349573, 0.96756876	SSWTYELDENGFAK	1	E3PB27_ECOH1	Formate dehydrogenase-O, major subunit OS=Escherichia coli O78:H11 (strain H10407 / ETEC) GN=ETEC_4164 PE=3 SV=1	E3PB27|E3PB27_ECOH1	182858368	186769632	177321840	187524832	214780624	145855424	103863448	8056223	144917024	159598128	123068656	197455088	160457648	212006144	2763096
717.336	3	56.891	0.96129495, 0.9672767	APGSDKWQQISWEEAFDR	1	E3PB27_ECOH1	Formate dehydrogenase-O, major subunit OS=Escherichia coli O78:H11 (strain H10407 / ETEC) GN=ETEC_4164 PE=3 SV=1	E3PB27|E3PB27_ECOH1	157208800	138326192	108450304	117949040	146188720	103750608	76512576	18295722	151427792	161149664	133080672	127161600	158688784	139148784	10087920
797.867	2	61.08	0.90203476, 0.9172518, 0.9546362	WQQISWEEAFDR	1	E3PB27_ECOH1	Formate dehydrogenase-O, major subunit OS=Escherichia coli O78:H11 (strain H10407 / ETEC) GN=ETEC_4164 PE=3 SV=1	E3PB27|E3PB27_ECOH1	35819276	44615252	35056116	9357033	39412884	37555888	20195214	159319	28195600	35292040	12522572	28449006	35446304	54737836	1.37942e+06
845.788	3	81.111	0.95851594, 0.9643375, 0.96625423, 0.97719836	HALLNAILQPEQ[129.0426]FVEIGESLANK	0.83	E3PB27_ECOH1	Formate dehydrogenase-O, major subunit OS=Escherichia coli O78:H11 (strain H10407 / ETEC) GN=ETEC_4164 PE=3 SV=1		2.50644e+06	1.13601e+06	267230	4992152	14798698	16239198	8433814	1.02309e+06	11196862	18059832	10416224	9009202	18833442	22905044	115269
617.83	2	44.86	0.8663993, 0.91911393, 0.9313389, 0.9470546	GQQLSSFAQLR	1	E3PB27_ECOH1	Formate dehydrogenase-O, major subunit OS=Escherichia coli O78:H11 (strain H10407 / ETEC) GN=ETEC_4164 PE=3 SV=1	E3PB27|E3PB27_ECOH1	127199216	108554624	123317440	144934976	108101664	106436480	121244192	2.15093e+06	119560272	100598920	87024960	202201872	171240400	211483200	6486360
454.9194, 681.875	2, 3	39.444	0.91464376, 0.92469156, 0.92549956, 0.9407331, 0.94146764	KGQQLSSFAQLR	1	E3PB27_ECOH1	Formate dehydrogenase-O, major subunit OS=Escherichia coli O78:H11 (strain H10407 / ETEC) GN=ETEC_4164 PE=3 SV=1	E3PB27|E3PB27_ECOH1	236118032	234937456	239098416	284344896	491371392	234450384	160537328	97319304	247413168	248910032	213793904	327288224	250900048	228393504	118042632
978.412	2	59.916	0.8628092, 0.864773, 0.94740283, 0.9483985, 0.95061165	EDYGFEDGLFTGYDAEK	1	E3PB27_ECOH1	Formate dehydrogenase-O, major subunit OS=Escherichia coli O78:H11 (strain H10407 / ETEC) GN=ETEC_4164 PE=3 SV=1	E3PB27|E3PB27_ECOH1	209835376	226863680	226052336	258299936	180545216	175805856	150404592	4754315	183912976	189760320	188839472	287395712	289520448	329589440	10951724
463.2362, 694.3517	2, 3	49.192	0.6614093, 0.70943964, 0.91726995, 0.9243065, 0.92622715, 0.93617976, 0.93827796, 0.9413096, 0.9522059	GAGLVDFIHSESR	1	E3PB27_ECOH1	Formate dehydrogenase-O, major subunit OS=Escherichia coli O78:H11 (strain H10407 / ETEC) GN=ETEC_4164 PE=3 SV=1	E3PB27|E3PB27_ECOH1	687879168	675080384	651543104	743535808	792874816	647358400	617244544	34718272	449564864	448195040	436776768	936828672	846784384	1022772736	123279880
508.23245, 761.8456	2, 3	28.353	0.8131075, 0.8828298, 0.88904715, 0.95862263, 0.96362865, 0.9656591, 0.96854335, 0.96984804	VC[160.0307]EYIAETSAHDK	1	E3PB27_ECOH1	Formate dehydrogenase-O, major subunit OS=Escherichia coli O78:H11 (strain H10407 / ETEC) GN=ETEC_4164 PE=3 SV=1		163910512	166236304	164781872	99178104	46641280	103497304	192669600	2.5791e+06	139952624	150162000	137764352	370083360	319001728	395605856	4794760
629.832	2	44.503	0.94079375, 0.95030504	ALGMLAVDNQAR	1	E3PB27_ECOH1	Formate dehydrogenase-O, major subunit OS=Escherichia coli O78:H11 (strain H10407 / ETEC) GN=ETEC_4164 PE=3 SV=1	E3PB27|E3PB27_ECOH1	21779068	12031582	10435136	20578496	55937184	28075016	7842202	591917	19041988	12921738	17282992	25585728	3858129	1.13645e+06	1.44757e+06
446.748	2	35.09	0.9641932, 0.9644196	IQTEVFR	1	E3PB27_ECOH1	Formate dehydrogenase-O, major subunit OS=Escherichia coli O78:H11 (strain H10407 / ETEC) GN=ETEC_4164 PE=3 SV=1	E3PB27|E3PB27_ECOH1	474627168	515378784	556537024	596022720	478578368	468754432	336220864	30755438	456649280	423235616	533743616	688727360	648732480	725689664	6515155
655.84	2	44.615	0.9696437, 0.9697563, 0.96997	TAAVADYYAPIR	1	E3PB27_ECOH1	Formate dehydrogenase-O, major subunit OS=Escherichia coli O78:H11 (strain H10407 / ETEC) GN=ETEC_4164 PE=3 SV=1	E3PB27|E3PB27_ECOH1	745925824	739764480	717714944	780527424	590143680	661631360	558832576	38528404	774246784	673637952	683623232	1054478720	1066268160	1123909632	15247558
777.94	2	53.772	0.90696836, 0.9669963, 0.970063, 0.9716519, 0.9733067	ALADITDPATGAVIVK	1	E3PB27_ECOH1	Formate dehydrogenase-O, major subunit OS=Escherichia coli O78:H11 (strain H10407 / ETEC) GN=ETEC_4164 PE=3 SV=1	E3PB27|E3PB27_ECOH1	340457728	387378624	370447904	465787136	443269440	419800672	284007616	13159704	323802848	414746336	309257440	550854528	472944128	575451840	6936748
388.72	2	27.392	0.8345099, 0.96310014, 0.96543396, 0.9671272	VIGC[160.0307]LSK	1	E3PB27_ECOH1	Formate dehydrogenase-O, major subunit OS=Escherichia coli O78:H11 (strain H10407 / ETEC) GN=ETEC_4164 PE=3 SV=1		244257200	248283872	274092608	273731680	166580848	183170496	255777088	8.2609e+06	251348544	248890544	290744960	411150368	366236448	470667936	6333196
796.882	2	44.265	0.9599586, 0.96173596, 0.96218455, 0.9733181	YTPDVVENIC[160.0307]GTPK	1	E3PB27_ECOH1	Formate dehydrogenase-O, major subunit OS=Escherichia coli O78:H11 (strain H10407 / ETEC) GN=ETEC_4164 PE=3 SV=1		365554368	356307168	391894752	229978352	143128400	249810240	505238080	4.02535e+06	272717568	296965792	255132896	537710464	830475776	745813056	71054992
484.25	2	19.407	0.8364206, 0.83776426, 0.86160207	DTTLQHPR	1	E3PB27_ECOH1	Formate dehydrogenase-O, major subunit OS=Escherichia coli O78:H11 (strain H10407 / ETEC) GN=ETEC_4164 PE=3 SV=1	E3PB27|E3PB27_ECOH1	174406448	197717344	197741552	254884752	125320080	158278144	178068144	18176420	222101888	237590944	297319008	291471360	288542496	292749216	16459147
402.88358, 603.82214	2, 3	32.194	0.8815026, 0.90513086, 0.950162, 0.9560263, 0.9565985, 0.95956945, 0.96324575	IFKDDAEALGK	1	E3PB27_ECOH1	Formate dehydrogenase-O, major subunit OS=Escherichia coli O78:H11 (strain H10407 / ETEC) GN=ETEC_4164 PE=3 SV=1	E3PB27|E3PB27_ECOH1	816600192	810036032	893635840	1000489600	941554176	732800768	673697152	53232036	743162112	755407936	855739776	1077602304	929591936	1041708800	35926104
501.285	2	31.899	0.9460523, 0.953001	LGIAQGDTVK	1	E3PB27_ECOH1	Formate dehydrogenase-O, major subunit OS=Escherichia coli O78:H11 (strain H10407 / ETEC) GN=ETEC_4164 PE=3 SV=1	E3PB27|E3PB27_ECOH1	195377664	180414560	178036048	124206400	152563792	193029024	192895024	10214882	151000736	156382368	186459968	305331520	266956880	300045280	325405
413.263	2	43.193	0.8967859, 0.9175134, 0.91914773, 0.9349665	LIVIDPR	1	E3PB27_ECOH1	Formate dehydrogenase-O, major subunit OS=Escherichia coli O78:H11 (strain H10407 / ETEC) GN=ETEC_4164 PE=3 SV=1	E3PB27|E3PB27_ECOH1	482996256	474285216	502061152	512221824	572176768	478236000	395446272	32124672	401585184	384665696	421374144	667419200	726652544	690381248	3.5242e+06
517.798	2	52.754	0.9552801, 0.9555231, 0.9591844	SFLVNVEKV	1	E3PB27_ECOH1	Formate dehydrogenase-O, major subunit OS=Escherichia coli O78:H11 (strain H10407 / ETEC) GN=ETEC_4164 PE=3 SV=1	E3PB27|E3PB27_ECOH1	550635584	536337024	518160320	805282048	651111808	611208896	345537920	22316854	557584256	610681152	464139520	711979136	757859456	767495040	7783168
696.0445, 1043.5629	2, 3	83.139	0.94243854, 0.9637855, 0.96453094, 0.9657943, 0.9674482, 0.9679125, 0.9680007, 0.96848893, 0.9696477, 0.97000873, 0.9704581, 0.9726694	GADAPGIALTDGEILSGIFLR	0.99, 1.0	E3PB27_ECOH1	Formate dehydrogenase-O, major subunit OS=Escherichia coli O78:H11 (strain H10407 / ETEC) GN=ETEC_4164 PE=3 SV=1	E3PB27|E3PB27_ECOH1	115756176	87954312	89057784	200713296	363912480	412605408	200799280	23778668	301397856	439424672	354639264	270619840	396891616	418790912	15315676
834.4006, 1112.2001	3, 4	70.08	0.8733402, 0.9082673, 0.9229166, 0.9393654, 0.9517625, 0.9540119, 0.96115166, 0.9641921, 0.96544844, 0.9685072, 0.9686864, 0.9696914, 0.97166336	FLVTIDPLNTETSNFWQNHGELNEVDSSK	1	E3PB27_ECOH1	Formate dehydrogenase-O, major subunit OS=Escherichia coli O78:H11 (strain H10407 / ETEC) GN=ETEC_4164 PE=3 SV=1	E3PB27|E3PB27_ECOH1	94275656	77204088	91442656	204172416	175601984	162396848	131470496	2005469	192319584	204133648	178083296	215007088	218751920	226932848	4481714
774.065	3	65.133	0.93997693, 0.9433495, 0.960954, 0.96968114	TASFLYALGWTQHSVGAQNIR	1	E3PB27_ECOH1	Formate dehydrogenase-O, major subunit OS=Escherichia coli O78:H11 (strain H10407 / ETEC) GN=ETEC_4164 PE=3 SV=1	E3PB27|E3PB27_ECOH1	98885240	91818624	91823272	61741868	35244276	77830408	86225864	1.68252e+06	124250392	144830960	96678368	131291632	161378656	162681216	3407692
856.419	3	75.786	0.7538192, 0.90375954, 0.91270393, 0.9684682	DNADPSGLGNTLGWAWAWPLNRR	1	E3PB27_ECOH1	Formate dehydrogenase-O, major subunit OS=Escherichia coli O78:H11 (strain H10407 / ETEC) GN=ETEC_4164 PE=3 SV=1	E3PB27|E3PB27_ECOH1	22073630	20312878	17891224	11853724	56612400	29993210	13269720	293987	23047642	40561876	19438228	12057286	22911758	20220040	2210751
447.24	2	36.514	0.76639473, 0.9234676, 0.9508779	IQ[129.0426]TEVFR	0.77	E3PB27_ECOH1	Formate dehydrogenase-O, major subunit OS=Escherichia coli O78:H11 (strain H10407 / ETEC) GN=ETEC_4164 PE=3 SV=1		50661016	46174744	37191300	59296196	41935244	49879652	34273428	20129412	52847668	32542568	46319476	62068524	75205200	80067272	12599239
986.175	3	73.636	0.8386013, 0.95642287, 0.96696764, 0.9701807, 0.97150224	GHSNIQGLTDLGLLSQSLPGYMTLPSEK	0.6	E3PB27_ECOH1	Formate dehydrogenase-O, major subunit OS=Escherichia coli O78:H11 (strain H10407 / ETEC) GN=ETEC_4164 PE=3 SV=1	E3PB27|E3PB27_ECOH1	13604522	14996416	11934172	27779370	30886616	26586328	26698398	835995	21089166	33600548	25361460	21189750	17063096	35137892	1394023
454.559	3	35.908	0.7180954, 0.8666418, 0.9281449, 0.9611586, 0.97017765	LTEHFHYWTK	1	E3PB27_ECOH1	Formate dehydrogenase-O, major subunit OS=Escherichia coli O78:H11 (strain H10407 / ETEC) GN=ETEC_4164 PE=3 SV=1	E3PB27|E3PB27_ECOH1	126258688	125686240	133116976	84654808	96338152	108887488	110956904	3.08126e+06	112499640	141634576	131598496	201470800	159918464	198828416	872414
681.595	4	70.399	0.82193565, 0.92543095, 0.93132925, 0.9514669, 0.9519196	RDNADPSGLGNTLGWAWAWPLNRR	1	E3PB27_ECOH1	Formate dehydrogenase-O, major subunit OS=Escherichia coli O78:H11 (strain H10407 / ETEC) GN=ETEC_4164 PE=3 SV=1	E3PB27|E3PB27_ECOH1	27548752	16648028	17049350	4909700	39761692	31456916	9726082	954600	25733652	11008324	6338040	1.84065e+06	33785180	14728443	2.9402e+06
797.376	2	47.106	0.7151859, 0.93127483	YTPDVVEN[115.0269]IC[160.0307]GTPK	1	E3PB27_ECOH1	Formate dehydrogenase-O, major subunit OS=Escherichia coli O78:H11 (strain H10407 / ETEC) GN=ETEC_4164 PE=3 SV=1		8292190	2309681	9659270	11482923	11879865	13134603	22930348	1009342	2.52127e+06	6.98923e+06	2.34469e+06	13949402	26600412	40109344	9762353
845.459	3	78.918	0.93298084, 0.94019115, 0.9672402, 0.9693517, 0.9709775, 0.9712594	HALLNAILQPEQFVEIGESLANK	1	E3PB27_ECOH1	Formate dehydrogenase-O, major subunit OS=Escherichia coli O78:H11 (strain H10407 / ETEC) GN=ETEC_4164 PE=3 SV=1	E3PB27|E3PB27_ECOH1	48211132	29983130	18210456	68492352	151265792	181522400	111529656	8.34639e+06	156153408	209675040	146032640	122004936	240854464	273052608	6017110
824.362	2	52.841	0.9632461, 0.96617216	SSWTYELDEN[115.0269]GFAK	1	E3PB27_ECOH1	Formate dehydrogenase-O, major subunit OS=Escherichia coli O78:H11 (strain H10407 / ETEC) GN=ETEC_4164 PE=3 SV=1		67031128	55666832	48170712	67978160	66119112	67593624	39902496	1.61482e+06	54836376	40925404	36130176	75930112	72336304	78425552	0
1006.49	2	56.699	0.953469	VNGYIC[160.0307]QGFNPVASFPNK	0.88	E3PB27_ECOH1	Formate dehydrogenase-O, major subunit OS=Escherichia coli O78:H11 (strain H10407 / ETEC) GN=ETEC_4164 PE=3 SV=1		30695734	27234054	29709944	23973938	7.28858e+06	29003914	20516782	4.0499e+06	41234808	47890376	44598008	46363284	37482272	38727104	14447179
466.755	2	55.356	0.94291127, 0.96495354	C[160.0307]VWNLLK	0.99	E3PB27_ECOH1	Formate dehydrogenase-O, major subunit OS=Escherichia coli O78:H11 (strain H10407 / ETEC) GN=ETEC_4164 PE=3 SV=1		39095268	34897600	40100376	14173103	12338536	13593479	49948844	0	17057604	17498516	16310736	42669404	60877248	81427416	574914
385.956	4	50.675	0.8113086, 0.88755804, 0.9150931	C[160.0307]VWN[115.0269]LLKQHVSR	1	E3PB27_ECOH1	Formate dehydrogenase-O, major subunit OS=Escherichia coli O78:H11 (strain H10407 / ETEC) GN=ETEC_4164 PE=3 SV=1		10003853	8064052	7005248	14055086	3.10763e+06	11699665	5881880	5588939	6800596	5.9802e+06	5467729	5806947	19201934	23354742	651060
684.305	1	19.123	0.85059935, 0.93450725, 0.94546217	HQN[115.0269]ER	0.6	E3PB30_ECOH1	Predicted regulator OS=Escherichia coli O78:H11 (strain H10407 / ETEC) GN=ETEC_4167 PE=4 SV=1		33119764	43907240	38520992	40567920	24140978	27135154	15667931	35764512	31248236	54735400	55388872	49782244	27694646	25798580	29534828
517.298	1	27.569	0.90446174, 0.9459309, 0.9681836	AGQ[129.0426]LK	0.67	E3PB40_ECOH1	L-rhamnose-proton symporter OS=Escherichia coli O78:H11 (strain H10407 / ETEC) GN=rhaT PE=3 SV=1		163492832	170809808	179034944	135916864	84828904	90138976	164907536	9296125	188008240	192704320	152117072	302621504	208160816	326790112	4.27991e+06
841.43066, 1121.5707	3, 4	75.155	0.7286926, 0.80519897, 0.83270437, 0.8981998, 0.9522492, 0.95891684, 0.9591952, 0.9606339, 0.96368515, 0.9681632, 0.96867704	HHQTYVNNANAALESLPEFANLPVEELITK	1	E3PB41_ECOH1	Superoxide dismutase OS=Escherichia coli O78:H11 (strain H10407 / ETEC) GN=ETEC_4178 PE=3 SV=1	E3PB41|E3PB41_ECOH1	61394820	75762912	60722368	55551952	310811584	123516888	155338992	158746208	346372704	71937984	38809640	60433816	26194242	47654792	4.62688e+06
1121.9	3	76.516	0.90869576, 0.95070904	HHQTYVNNANAALESLPEFAN[115.0269]LPVEELITK	0.64	E3PB41_ECOH1	Superoxide dismutase OS=Escherichia coli O78:H11 (strain H10407 / ETEC) GN=ETEC_4178 PE=3 SV=1		652263	1.09737e+06	772015	492652	7549427	2.2547e+06	1.22877e+06	5260704	3.52013e+06	911758	543154	454870	0	0	662898
466.757	2	28.777	0.9386566, 0.9689019	GTTLQGDLK	1	E3PB41_ECOH1	Superoxide dismutase OS=Escherichia coli O78:H11 (strain H10407 / ETEC) GN=ETEC_4178 PE=3 SV=1	E3PB41|E3PB41_ECOH1	14695764	21747284	19597528	7662967	17003570	8858284	70311528	14633096	52984976	9156779	1.49478e+06	20856452	1910486	7.86991e+06	1.52674e+06
514.293	2	22.639	0.7931959, 0.79763496	LDQLPADKK	0.99	E3PB41_ECOH1	Superoxide dismutase OS=Escherichia coli O78:H11 (strain H10407 / ETEC) GN=ETEC_4178 PE=3 SV=1	E3PB41|E3PB41_ECOH1	71899680	81602592	79831056	51592792	159813104	88735000	159661456	155591856	130265088	22099208	25877684	55036896	13383024	14855300	44677032
544.923	3	51.134	0.84176445, 0.9312614	DFGSVDNFKAEFEK	0.75	E3PB41_ECOH1	Superoxide dismutase OS=Escherichia coli O78:H11 (strain H10407 / ETEC) GN=ETEC_4178 PE=3 SV=1	E3PB41|E3PB41_ECOH1	41460728	43691480	48886432	20388952	42011912	33955608	69319992	24324396	72688448	12770296	4.13557e+06	60696584	12615721	17859972	3833096
776.381	3	68.309	0.91541284, 0.91940373, 0.92588145, 0.95037115	SYTLPSLPYAYDALEPHFDK	1	E3PB41_ECOH1	Superoxide dismutase OS=Escherichia coli O78:H11 (strain H10407 / ETEC) GN=ETEC_4178 PE=3 SV=1	E3PB41|E3PB41_ECOH1	172149456	166673216	159774800	136056480	404113952	205766624	356621024	325536064	412204000	91494376	69470928	152853136	43902408	57155864	196994448
521.949	3	65.236	0.88822967, 0.92686015, 0.95363945	FGSGWAWLVLKGDK	1	E3PB41_ECOH1	Superoxide dismutase OS=Escherichia coli O78:H11 (strain H10407 / ETEC) GN=ETEC_4178 PE=3 SV=1	E3PB41|E3PB41_ECOH1	4472887	7.14181e+06	5345652	1.06778e+06	6230440	2899757	28377768	2268310	30038230	5080587	2327365	4744779	928953	2560342	0
853.9	2	65.626	0.91038305, 0.9170215, 0.9277242	EFWNVVNWDEAAAR	1	E3PB41_ECOH1	Superoxide dismutase OS=Escherichia coli O78:H11 (strain H10407 / ETEC) GN=ETEC_4178 PE=3 SV=1	E3PB41|E3PB41_ECOH1	92222496	81238864	79153496	35209104	196738592	70851000	127806464	140629280	176569744	41906600	10688032	50631968	17655836	13465119	3.03219e+06
394.8872, 591.82776	2, 3	42.162	0.701934, 0.93259823, 0.9365091, 0.94246244, 0.94591004, 0.9600857	LLSDISHELR	1	E3PB44_ECOH1	Two-component sensor kinase OS=Escherichia coli O78:H11 (strain H10407 / ETEC) GN=ETEC_4181 PE=4 SV=1	E3PB44|E3PB44_ECOH1	82992456	82924120	92145656	98977216	81193176	61796148	73862472	15015740	78019768	78315216	63391884	88196528	114787016	189140512	11621028
501.303	2	43.813	0.8493013, 0.8813561, 0.9240086	LLLVTTEGR	1	E3PB44_ECOH1	Two-component sensor kinase OS=Escherichia coli O78:H11 (strain H10407 / ETEC) GN=ETEC_4181 PE=4 SV=1	E3PB44|E3PB44_ECOH1	88292976	86003560	92123216	114692536	99398560	57676660	88620400	5.84958e+06	117039768	104286640	89076032	111243112	176879840	192613120	18450034
434.276	3	66.555	0.8512609, 0.95878613	LVIWLPLYKR	1	E3PB44_ECOH1	Two-component sensor kinase OS=Escherichia coli O78:H11 (strain H10407 / ETEC) GN=ETEC_4181 PE=4 SV=1	E3PB44|E3PB44_ECOH1	2.60257e+06	3.4357e+06	3.31861e+06	6071675	5.11044e+06	4766056	3058928	641223	2.896e+06	8090615	2.62633e+06	4384936	8310633	14226442	0
572.86	2	75.221	0.9220006, 0.93210816, 0.94548154	LVIWLPLYK	1	E3PB44_ECOH1	Two-component sensor kinase OS=Escherichia coli O78:H11 (strain H10407 / ETEC) GN=ETEC_4181 PE=4 SV=1	E3PB44|E3PB44_ECOH1	21887048	22501516	20931106	38641712	44129356	42825316	26789364	5.68289e+06	51690112	47320156	39676596	36016136	44666968	59899444	503714
679.695	3	65.353	0.8560383, 0.8725732, 0.90651643, 0.919008	ESGGTGLGLAIVETAIQQHR	1	E3PB44_ECOH1	Two-component sensor kinase OS=Escherichia coli O78:H11 (strain H10407 / ETEC) GN=ETEC_4181 PE=4 SV=1	E3PB44|E3PB44_ECOH1	17838850	21266710	20946952	35551676	15295643	22645708	26195890	3170731	40984496	39598824	24968610	29692290	49011860	66832748	3.14801e+06
507.764	2	38.285	0.9332853, 0.97060776	AEDSPLGGLR	1	E3PB44_ECOH1	Two-component sensor kinase OS=Escherichia coli O78:H11 (strain H10407 / ETEC) GN=ETEC_4181 PE=4 SV=1	E3PB44|E3PB44_ECOH1	50648176	51511856	60797552	70411040	26236404	16534660	63857152	9304515	54427000	43713708	51051224	74641680	106497160	145040016	1.5822e+06
551.816	2	56.183	0.9597905, 0.9632035	VELVGPFSVR	1	E3PB44_ECOH1	Two-component sensor kinase OS=Escherichia coli O78:H11 (strain H10407 / ETEC) GN=ETEC_4181 PE=4 SV=1	E3PB44|E3PB44_ECOH1	79545640	71571760	69250560	44474712	51997432	46916884	71448976	1.4256e+06	57485544	40577044	39037592	115858272	132940800	189744592	2.6227e+06
577.805	4	62.695	0.7751454, 0.9046666, 0.9454396	DRESGGTGLGLAIVETAIQQHR	1	E3PB44_ECOH1	Two-component sensor kinase OS=Escherichia coli O78:H11 (strain H10407 / ETEC) GN=ETEC_4181 PE=4 SV=1	E3PB44|E3PB44_ECOH1	11312004	10050681	12447257	23891940	20993644	14271923	6915797	2.3628e+06	28650964	23404594	14759505	8639051	25540352	42286768	2592507
492.814	2	53.534	0.9357604, 0.95973855, 0.96810883	LQLGTALLR	1	E3PB44_ECOH1	Two-component sensor kinase OS=Escherichia coli O78:H11 (strain H10407 / ETEC) GN=ETEC_4181 PE=4 SV=1	E3PB44|E3PB44_ECOH1	98294080	96224672	78594880	111729864	80742080	76300952	91120392	10657208	101619752	90051608	64171724	107964448	138817104	209482560	1.96127e+06
487.78	2	34.996	0.94731504, 0.95799863, 0.97087294	NALVSETIK	0.88	E3PB44_ECOH1	Two-component sensor kinase OS=Escherichia coli O78:H11 (strain H10407 / ETEC) GN=ETEC_4181 PE=4 SV=1	E3PB44|E3PB44_ECOH1	70940288	70636616	81101552	93367664	46541160	49437768	69046280	3370921	78216040	80393976	73545816	85884640	100500952	159145216	1.33601e+06
629.313	2	29.921	0.9682739, 0.97187006	NAADEVAQGNLR	1	E3PB44_ECOH1	Two-component sensor kinase OS=Escherichia coli O78:H11 (strain H10407 / ETEC) GN=ETEC_4181 PE=4 SV=1	E3PB44|E3PB44_ECOH1	47050516	44806996	58657256	56187336	46432336	43821312	59951204	11878459	55028888	58195376	57821496	55727196	72873440	115126160	7376146
739.368	2	41.355	0.64295983, 0.77962285, 0.95655245, 0.95806456	LVTAENFDENAVR	1	E3PB46_ECOH1	Putative extracytoplasmic stress resistance protein OS=Escherichia coli O78:H11 (strain H10407 / ETEC) GN=ETEC_4183 PE=4 SV=1	E3PB46|E3PB46_ECOH1	228136736	245061392	225122576	25137728	673924032	496770688	4171272	1066521728	58551124	51362480	41832492	12647394	16720358	41230392	551523008
494.94357, 741.91113	2, 3	41.95	0.88695186, 0.8878159, 0.89049137, 0.8975932, 0.9054447, 0.9161512, 0.9308802	LLTPEQQAVLNEK	1	E3PB46_ECOH1	Putative extracytoplasmic stress resistance protein OS=Escherichia coli O78:H11 (strain H10407 / ETEC) GN=ETEC_4183 PE=4 SV=1	E3PB46|E3PB46_ECOH1	171745056	161651040	191308000	11426376	616865664	384272096	2276748	1024759232	17763024	5928939	10163387	6915868	444043	188140	385119520
452.728	2	28.37	0.6431618, 0.9437346	DVTQWQK	0.86	E3PB46_ECOH1	Putative extracytoplasmic stress resistance protein OS=Escherichia coli O78:H11 (strain H10407 / ETEC) GN=ETEC_4183 PE=4 SV=1	E3PB46|E3PB46_ECOH1	33208388	32861102	34119048	14735185	130961096	83689728	7029709	235655696	32609402	29812514	31990662	20679414	15723768	19145156	84256192
635.306	3	42.089	0.707037, 0.73799706	HEQ[129.0426]PPVNVSELETMHR	0.64	E3PB46_ECOH1	Putative extracytoplasmic stress resistance protein OS=Escherichia coli O78:H11 (strain H10407 / ETEC) GN=ETEC_4183 PE=4 SV=1		9986481	11380427	15210599	6.22999e+06	15033358	3.83178e+06	27954764	13361424	8.06636e+06	5606679	959191	3.90216e+06	56321728	93801032	25967888
547.62	3	74.157	0.69658035, 0.9036462, 0.9308526	MGAYAIDLLLAGYGGR	1	E3PB48_ECOH1	ATP-dependent 6-phosphofructokinase OS=Escherichia coli O78:H11 (strain H10407 / ETEC) GN=pfkA PE=3 SV=1	E3PB48|E3PB48_ECOH1	878805	812500	505384	114627	1.93639e+06	1.19427e+06	12615978	2.49034e+06	2928137	820992	159574	220186	336907	963832	377895
495.275	2	46.874	0.84141904, 0.91351753	ISVVEVMGR	0.73	E3PB48_ECOH1	ATP-dependent 6-phosphofructokinase OS=Escherichia coli O78:H11 (strain H10407 / ETEC) GN=pfkA PE=3 SV=1	E3PB48|E3PB48_ECOH1	14624236	9137950	15327154	4.07626e+06	8495248	5.12888e+06	89375992	18364058	16065262	2.80234e+06	2306797	3.85185e+06	22468464	9953660	6185860
835.111	3	63.698	0.8775515, 0.87864906, 0.933742, 0.9499464, 0.9644914	DKFEIVTPSESILAEPTVSVVDK	1	E3PB49_ECOH1	Sulfate-binding protein (Sulfate starvation-induced protein 2) OS=Escherichia coli O78:H11 (strain H10407 / ETEC) GN=ETEC_4186 PE=4 SV=1	E3PB49|E3PB49_ECOH1	30928980	30191638	30298808	4.20708e+06	205502800	157610320	10014393	212538592	9838222	8.24927e+06	6226900	1728359	3.96079e+06	2.46232e+06	151481520
740.40436, 986.8677	3, 4	68.284	0.80325973, 0.9070047, 0.91561043, 0.9169046, 0.9243093, 0.937014, 0.947869	DKFEIVTPSESILAEPTVSVVDKVVEK	0.99, 1.0	E3PB49_ECOH1	Sulfate-binding protein (Sulfate starvation-induced protein 2) OS=Escherichia coli O78:H11 (strain H10407 / ETEC) GN=ETEC_4186 PE=4 SV=1	E3PB49|E3PB49_ECOH1	6.41536e+06	6350984	5788928	529277	142492896	69906480	380666	90792032	616363	404437	533652	206741	820565	674935	34854092
505.748	2	26.249	0.7723788, 0.9379339	GSTNTFVER	1	E3PB49_ECOH1	Sulfate-binding protein (Sulfate starvation-induced protein 2) OS=Escherichia coli O78:H11 (strain H10407 / ETEC) GN=ETEC_4186 PE=4 SV=1	E3PB49|E3PB49_ECOH1	29498524	28297326	29490018	2.51735e+06	116671552	93588872	13331249	125322432	378879	631457	0	3.24628e+06	10385755	14692393	105864976
771.876	2	65.429	0.92919165, 0.95645356, 0.95943254	LFTIDEEFGGWTK	1	E3PB49_ECOH1	Sulfate-binding protein (Sulfate starvation-induced protein 2) OS=Escherichia coli O78:H11 (strain H10407 / ETEC) GN=ETEC_4186 PE=4 SV=1	E3PB49|E3PB49_ECOH1	11679728	13220346	9215158	1.80459e+06	156487792	102561432	480208	122822888	2.63542e+06	371171	397659	7470543	598352	432265	48842072
683.709	3	64.133	0.9121815, 0.93185824, 0.9500676, 0.9506278	RLPDNSAPYTSTIVFLVR	1	E3PB49_ECOH1	Sulfate-binding protein (Sulfate starvation-induced protein 2) OS=Escherichia coli O78:H11 (strain H10407 / ETEC) GN=ETEC_4186 PE=4 SV=1	E3PB49|E3PB49_ECOH1	18888680	26942208	24631186	1169962	219339296	162149488	772534	164608960	1.35499e+06	696651	1245366	953295	858914	1.77663e+06	105759488
530.276	2	31.842	0.7276365, 0.91945523, 0.94984925	NVEVLDSGAR	1	E3PB49_ECOH1	Sulfate-binding protein (Sulfate starvation-induced protein 2) OS=Escherichia coli O78:H11 (strain H10407 / ETEC) GN=ETEC_4186 PE=4 SV=1	E3PB49|E3PB49_ECOH1	70312208	68547328	73450248	63873972	185932560	146247936	27331708	187509088	24087334	42904972	35186432	28775386	22336776	42851816	143382864
382.22	3	29.638	0.7925274, 0.8802146, 0.9398814	GRIDKEWIK	0.99	E3PB49_ECOH1	Sulfate-binding protein (Sulfate starvation-induced protein 2) OS=Escherichia coli O78:H11 (strain H10407 / ETEC) GN=ETEC_4186 PE=4 SV=1	E3PB49|E3PB49_ECOH1	9113310	8173941	5577221	8071.12	43609440	24071816	5334776	21608796	1.97113e+06	2.19482e+06	655375	1.13139e+06	1.00604e+06	2.492e+06	168066
406.2263, 608.8353	2, 3	26.296	0.88301885, 0.89891607, 0.9185406, 0.9374521, 0.9462204, 0.9651486	RVTESELVQR	0.95	E3PB50_ECOH1	CDP-diacylglycerol pyrophosphatase OS=Escherichia coli O78:H11 (strain H10407 / ETEC) GN=cdh PE=3 SV=1	E3PB50|E3PB50_ECOH1	91938920	85803320	95302800	78279416	105556128	53771992	81497256	37974468	86541936	65765712	61939148	111197968	138523136	85860544	9026051
504.803	2	60.878	0.94673866, 0.95864564, 0.9704516	WLPLPGGLR	1	E3PB50_ECOH1	CDP-diacylglycerol pyrophosphatase OS=Escherichia coli O78:H11 (strain H10407 / ETEC) GN=cdh PE=3 SV=1	E3PB50|E3PB50_ECOH1	121362552	119782840	132560840	82205824	128327168	97244384	47018328	54713368	132106616	125615088	88452128	119505624	163513536	99356584	3.04813e+06
530.284	2	21.226	0.9604528, 0.9703292	KYGQPVPDR	0.82	E3PB50_ECOH1	CDP-diacylglycerol pyrophosphatase OS=Escherichia coli O78:H11 (strain H10407 / ETEC) GN=cdh PE=3 SV=1	E3PB50|E3PB50_ECOH1	20596570	22010168	16652790	26401072	10044226	4728573	16177418	2.0193e+06	38982604	30232676	39438752	23211418	17273144	14484508	149618
422.255	2	41.799	0.80450964, 0.88424623, 0.95576465	NLLTLNR	1	E3PB50_ECOH1	CDP-diacylglycerol pyrophosphatase OS=Escherichia coli O78:H11 (strain H10407 / ETEC) GN=cdh PE=3 SV=1	E3PB50|E3PB50_ECOH1	89957264	87664776	88687344	90875872	101789488	86785336	67316544	73801120	93278904	87435888	71169240	103238992	138084176	73262848	107940544
737.367	2	39.026	0.80428076, 0.96429354, 0.96529436	EQLDNNLANISSR	1	E3PB50_ECOH1	CDP-diacylglycerol pyrophosphatase OS=Escherichia coli O78:H11 (strain H10407 / ETEC) GN=cdh PE=3 SV=1	E3PB50|E3PB50_ECOH1	58383660	66214348	62946696	65608596	65054536	35339740	59124896	17509152	65667892	72211072	71479992	102960928	91423016	59445564	10882621
465.772	2	35.578	0.9312058, 0.94732773, 0.9656211	AVSLAINSR	0.87	E3PB50_ECOH1	CDP-diacylglycerol pyrophosphatase OS=Escherichia coli O78:H11 (strain H10407 / ETEC) GN=cdh PE=3 SV=1	E3PB50|E3PB50_ECOH1	73819056	71492568	63640424	99138736	78073312	51997200	61661980	45424056	97303664	85006096	91053144	115779720	120876328	63513828	1.23442e+06
600.283	3	35.468	0.886427, 0.9273442, 0.9484774	ASAEEIQDHQC[160.0307]EILR	1	E3PB50_ECOH1	CDP-diacylglycerol pyrophosphatase OS=Escherichia coli O78:H11 (strain H10407 / ETEC) GN=cdh PE=3 SV=1		110711024	113966984	110854712	124382936	135748128	101886592	85437888	106335224	104347296	108869800	107685200	157234224	122455008	93036368	63122272
524.61	3	48.235	0.84834343, 0.91613144, 0.9192297, 0.9362494, 0.93991387	DIGAQYIIIGHSER	1	E3PB51_ECOH1	Triosephosphate isomerase OS=Escherichia coli O78:H11 (strain H10407 / ETEC) GN=tpiA PE=3 SV=1	E3PB51|E3PB51_ECOH1	120641520	119843328	132437840	46720928	55162088	42140776	782024576	62668392	146771200	23040932	27867472	31658962	121319600	186762464	18110266
467.274	2	48.683	0.91928273, 0.9586213, 0.96411705	ADAFAVIVK	1	E3PB51_ECOH1	Triosephosphate isomerase OS=Escherichia coli O78:H11 (strain H10407 / ETEC) GN=tpiA PE=3 SV=1	E3PB51|E3PB51_ECOH1	104022552	102903448	109977952	47998880	47366560	42123348	799539456	71971616	144167504	22935862	22903580	64064664	142574416	170197616	5.82872e+06
403.5501, 604.8217	2, 3	19.355	0.88838774, 0.9342828, 0.95316416, 0.95654523, 0.9668315, 0.97113657	SATPAQAQAVHK	0.99, 1.0	E3PB51_ECOH1	Triosephosphate isomerase OS=Escherichia coli O78:H11 (strain H10407 / ETEC) GN=tpiA PE=3 SV=1	E3PB51|E3PB51_ECOH1	58638312	64590744	72603120	10218226	36435352	20329042	519194752	29244922	86467904	8953076	12545896	14965259	62606356	76080720	18795100
1030.82	3	56.21	0.8769524, 0.9163125, 0.91641027, 0.92626184, 0.9309311	EQGLTPVLC[160.0307]IGETEAENEAGKTEEVC[160.0307]AR	1	E3PB51_ECOH1	Triosephosphate isomerase OS=Escherichia coli O78:H11 (strain H10407 / ETEC) GN=tpiA PE=3 SV=1		68525368	87862792	77024760	20198176	28186946	19094020	605629696	22805422	116521840	6.48979e+06	1.99962e+06	54073372	116076288	158412432	8394276
731.405	2	76.375	0.9510096, 0.9632671, 0.96446896	MSADLLIVPFIDK	1	E3PB55_ECOH1	Universal stress protein OS=Escherichia coli O78:H11 (strain H10407 / ETEC) GN=ETEC_4192 PE=3 SV=1	E3PB55|E3PB55_ECOH1	3888554	3.04399e+06	2825988	5.9817e+06	7.62007e+06	556433	60383584	7050080	6.2352e+06	2.53502e+06	1.63707e+06	3691195	4289661	9284557	2.66885e+06
707.995	3	37.535	0.8305436, 0.8668345	EQC[160.0307]DLLVC[160.0307]GHHHSFINR	1	E3PB55_ECOH1	Universal stress protein OS=Escherichia coli O78:H11 (strain H10407 / ETEC) GN=ETEC_4192 PE=3 SV=1		7413918	15465599	13173398	4411712	1.82032e+06	2.98258e+06	55116772	6184270	10521598	4.41149e+06	2.08265e+06	7008034	8950394	13700060	9715592
513.61	3	35.91	0.88165915, 0.94896394	KYIVALDQGTTSSR	0.95	E3PB58_ECOH1	Glycerol kinase OS=Escherichia coli O78:H11 (strain H10407 / ETEC) GN=glpK PE=3 SV=1	E3PB58|E3PB58_ECOH1	24610066	23302918	20496586	29050716	23106318	13069306	59194728	9578480	18121624	20107480	11982284	15230845	30357580	46405424	0
442.75	2	20.122	0.970345	VERPEVR	0.99	E3PB58_ECOH1	Glycerol kinase OS=Escherichia coli O78:H11 (strain H10407 / ETEC) GN=glpK PE=3 SV=1	E3PB58|E3PB58_ECOH1	56509212	60305756	53472836	40257828	14062232	15567003	158856592	14737521	50491528	56742536	20852572	21632638	115700608	120864200	3.29204e+06
445.5613, 667.8394	2, 3	31.656	0.8724373, 0.8828609, 0.88957757, 0.89793026, 0.9023658, 0.9081659	EFRPGIETTER	0.99, 1.0	E3PB58_ECOH1	Glycerol kinase OS=Escherichia coli O78:H11 (strain H10407 / ETEC) GN=glpK PE=3 SV=1	E3PB58|E3PB58_ECOH1	186404544	168687616	179020976	153260560	36450536	30285144	585878080	48422324	162088784	148421648	60387308	77428208	380631232	409778560	2.61159e+06
417.745	2	46.221	0.8482735, 0.96776557	GAIFGLTR	0.98	E3PB58_ECOH1	Glycerol kinase OS=Escherichia coli O78:H11 (strain H10407 / ETEC) GN=glpK PE=3 SV=1	E3PB58|E3PB58_ECOH1	70164896	97174224	86632144	71924208	20484202	22865528	314222656	30193068	43536248	70659736	32513352	52667880	151452192	169154128	9752154
490.737	2	47.074	0.68970203, 0.8591301, 0.9560034	DGLEDYIR	1	E3PB58_ECOH1	Glycerol kinase OS=Escherichia coli O78:H11 (strain H10407 / ETEC) GN=glpK PE=3 SV=1	E3PB58|E3PB58_ECOH1	133223264	152550144	131645552	107653728	119604984	84705704	353884608	147740640	77997016	107893640	35720048	53679912	242512528	310415872	141300656
543.304	2	58.38	0.8767789, 0.9321463, 0.939099	MLEVLDIPR	1	E3PB58_ECOH1	Glycerol kinase OS=Escherichia coli O78:H11 (strain H10407 / ETEC) GN=glpK PE=3 SV=1	E3PB58|E3PB58_ECOH1	14385494	16765283	11615481	12279347	7364770	4.65867e+06	56600732	9939335	5886675	14540890	4.77535e+06	3748027	10447984	20918726	7.47235e+06
729.393	3	66.369	0.9528334, 0.9620148, 0.9679497	IPISGIAGDQQAALFGQLC[160.0307]VK	1	E3PB58_ECOH1	Glycerol kinase OS=Escherichia coli O78:H11 (strain H10407 / ETEC) GN=glpK PE=3 SV=1		13011384	16239851	11432564	23968946	4397686	7.0129e+06	119134152	12529002	21888178	42104072	6.56562e+06	12735845	58530380	71649560	2.01484e+06
419.552	3	23.529	0.90441746, 0.95912284	TAEIC[160.0307]EHLKR	1	E3PB58_ECOH1	Glycerol kinase OS=Escherichia coli O78:H11 (strain H10407 / ETEC) GN=glpK PE=3 SV=1		32655900	30009892	38070560	23446228	6.24247e+06	8.06314e+06	125764480	7.91392e+06	16772754	26825564	9167074	13370492	73559080	59722520	1.35535e+06
404.544	3	43.67	0.6027404, 0.9279774	WILDHVEGSR	1	E3PB58_ECOH1	Glycerol kinase OS=Escherichia coli O78:H11 (strain H10407 / ETEC) GN=glpK PE=3 SV=1	E3PB58|E3PB58_ECOH1	67343712	67056092	81483344	56856264	21343802	11806198	162255024	18971730	59442308	60972132	17181486	29414032	128261072	115751272	0
670.328	2	28.684	0.85650915, 0.92791957, 0.95239526, 0.95270807	SSEVYGQTNIGGK	1	E3PB58_ECOH1	Glycerol kinase OS=Escherichia coli O78:H11 (strain H10407 / ETEC) GN=glpK PE=3 SV=1	E3PB58|E3PB58_ECOH1	77068400	71091088	77131168	48585852	18654262	23325348	243498704	28296866	47592748	74179336	24680166	44123800	144729536	148454512	41154204
421.542	3	25.474	0.641003, 0.9538633, 0.97243845	VHVTDYTNASR	1	E3PB58_ECOH1	Glycerol kinase OS=Escherichia coli O78:H11 (strain H10407 / ETEC) GN=glpK PE=3 SV=1	E3PB58|E3PB58_ECOH1	57616536	65954632	60805840	49279972	25132840	23379598	193653296	23880904	32103536	66048504	31450252	32960264	120952168	123018656	9132230
626.83	2	40.936	0.9612167, 0.96700317	ATLESIAYQTR	1	E3PB58_ECOH1	Glycerol kinase OS=Escherichia coli O78:H11 (strain H10407 / ETEC) GN=glpK PE=3 SV=1	E3PB58|E3PB58_ECOH1	88799904	102601496	93108760	38506896	17863286	17519200	338460096	22623184	62847348	63500148	8267404	30349116	194673744	204625472	16904898
825.389	2	47.355	0.9013721, 0.90461344, 0.9432694	LINDAYDSEYFATK	1	E3PB58_ECOH1	Glycerol kinase OS=Escherichia coli O78:H11 (strain H10407 / ETEC) GN=glpK PE=3 SV=1	E3PB58|E3PB58_ECOH1	113333072	115909368	120131504	103630720	34407608	27072756	347311808	57242444	80921560	105892056	34980952	63581476	212220512	255173312	44628260
705.864	2	40.712	0.8770293, 0.95789355	YIVALDQGTTSSR	1	E3PB58_ECOH1	Glycerol kinase OS=Escherichia coli O78:H11 (strain H10407 / ETEC) GN=glpK PE=3 SV=1	E3PB58|E3PB58_ECOH1	46782760	41023088	57769456	27759048	37653968	32631712	199706720	41197524	20032338	35550980	5.76504e+06	6.39473e+06	70630128	104925152	109985904
834.06	3	38.933	0.7431598, 0.9054516, 0.91559017, 0.92865723	HLPC[160.0307]DIC[160.0307]VVEEKETTTPSEQK	0.96	E3PB59_ECOH1	Glycerol uptake facilitator protein OS=Escherichia coli O78:H11 (strain H10407 / ETEC) GN=ETEC_4196 PE=3 SV=1		24411416	17276508	14089982	61788660	10075727	21355496	6375617	0	6341470	33294628	26037524	6090680	31043602	62423544	0
385.747	2	37.876	0.9539391, 0.958183	LQALLGR	1	E3PB60_ECOH1	Cell division protein ZapB OS=Escherichia coli O78:H11 (strain H10407 / ETEC) GN=zapB PE=3 SV=1	E3PB60|E3PB60_ECOH1	82767552	93027648	92510824	39601108	27271176	7.71681e+06	519036448	54017240	112728288	29330206	11989084	39293336	148666352	152996032	4.139e+06
584.95056, 876.92145	2, 3	30.214	0.95919085, 0.959247, 0.96567774, 0.9704801, 0.97159845, 0.9726562	NNSLSQEVQNAQHQR	1	E3PB60_ECOH1	Cell division protein ZapB OS=Escherichia coli O78:H11 (strain H10407 / ETEC) GN=zapB PE=3 SV=1	E3PB60|E3PB60_ECOH1	94917672	102507016	95924984	35205264	31401428	11910786	589752704	57767392	105017920	35139552	14399101	39105740	121069600	136341056	7.94255e+06
529.303	2	34.979	0.5969815, 0.9428842, 0.9719106, 0.97208077	VLVVDGGGSVR	1	E3PB61_ECOH1	Regulator of ribonuclease activity A OS=Escherichia coli O78:H11 (strain H10407 / ETEC) GN=rraA PE=3 SV=1	E3PB61|E3PB61_ECOH1	147796144	168204528	170299728	62908664	27491038	27365214	310236288	39012616	158971632	76431760	83238288	122872520	209463024	696800960	15118490
479.273	2	39.475	0.8753968, 0.93786794	ALVDAELAR	1	E3PB61_ECOH1	Regulator of ribonuclease activity A OS=Escherichia coli O78:H11 (strain H10407 / ETEC) GN=rraA PE=3 SV=1	E3PB61|E3PB61_ECOH1	126926424	127757128	133462304	31414048	68802768	94063328	203831392	124982792	76617840	30000848	39286724	74275536	106437360	375347008	112439072
1056.15	3	81.368	0.79245794, 0.8596773, 0.9330073, 0.96956944	YDTSELC[160.0307]DIYQEDVNVVEPLFSNFGGR	1	E3PB61_ECOH1	Regulator of ribonuclease activity A OS=Escherichia coli O78:H11 (strain H10407 / ETEC) GN=rraA PE=3 SV=1		2.15279e+06	960090	1.17774e+06	187635	494957	338213	14874881	831490	1.53408e+06	1.42593e+06	698901	2.22689e+06	2.57791e+06	23642914	1.11816e+06
639.677	3	69.716	0.9006027, 0.9334534, 0.9479072	LAVQNEWEGLVIYGAVR	1	E3PB61_ECOH1	Regulator of ribonuclease activity A OS=Escherichia coli O78:H11 (strain H10407 / ETEC) GN=rraA PE=3 SV=1	E3PB61|E3PB61_ECOH1	7.7279e+06	4473463	2.49874e+06	11936928	2.68593e+06	3.19327e+06	34382364	3179791	27248848	12479743	9327332	10654355	27055808	63455160	925919
560.822	2	45.781	0.72133934, 0.81856716, 0.96606296	ASFGGQIITVK	0.86, 0.99	E3PB61_ECOH1	Regulator of ribonuclease activity A OS=Escherichia coli O78:H11 (strain H10407 / ETEC) GN=rraA PE=3 SV=1	E3PB61|E3PB61_ECOH1	102423704	84392056	81503312	27917224	12116238	15390301	232348832	19224640	87704584	24198082	23611168	77153840	140184768	487734592	12829743
379.711	2	21.362	0.93357277, 0.9724889	LGEVNAR	0.67	E3PB62_ECOH1	1,4-dihydroxy-2-naphthoate octaprenyltransferase OS=Escherichia coli O78:H11 (strain H10407 / ETEC) GN=menA PE=3 SV=1	E3PB62|E3PB62_ECOH1	96811104	95193296	101339040	79893216	147925600	170960944	52045376	176445904	65914632	96443168	97257640	90944752	58943312	41562440	296720192
443.582	3	47.407	0.89255875, 0.89776516, 0.90526974	TQAWLESLRPK	1	E3PB62_ECOH1	1,4-dihydroxy-2-naphthoate octaprenyltransferase OS=Escherichia coli O78:H11 (strain H10407 / ETEC) GN=menA PE=3 SV=1	E3PB62|E3PB62_ECOH1	99012040	112644264	106589944	90632440	85543824	115240784	75029432	23800962	82560472	94135208	74864888	121117840	123076928	96561184	16074975
485.24756, 727.3683	2, 3	41.851	0.87917703, 0.927585, 0.95220864, 0.953658, 0.96029365	HLDALVADEDLSR	1	E3PB63_ECOH1	ATP-dependent protease ATPase subunit HslU OS=Escherichia coli O78:H11 (strain H10407 / ETEC) GN=hslU PE=2 SV=1	E3PB63|E3PB63_ECOH1	37207556	38804284	48209844	44153460	13030783	12426784	273549920	26950046	65824236	38744836	14746355	26397802	46404084	35615352	4.99196e+06
422.542	3	27.182	0.9220904, 0.96407443	YRAEELAEER	0.63	E3PB63_ECOH1	ATP-dependent protease ATPase subunit HslU OS=Escherichia coli O78:H11 (strain H10407 / ETEC) GN=hslU PE=2 SV=1	E3PB63|E3PB63_ECOH1	18165580	14723126	19943380	14056160	5178818	5388251	101651760	7.90888e+06	28605644	6912313	9399848	9865836	13946986	14654076	51195
416.231	2	33.703	0.9213821, 0.95865273	EVDSIIR	0.6	E3PB63_ECOH1	ATP-dependent protease ATPase subunit HslU OS=Escherichia coli O78:H11 (strain H10407 / ETEC) GN=hslU PE=2 SV=1	E3PB63|E3PB63_ECOH1	57755492	55391176	49339004	36647980	19210900	23367308	232550768	22987750	87776128	38859748	53605780	40931768	56063128	47377168	19354038
471.267	2	36.562	0.9050427, 0.9464973	LVNPEELK	0.79	E3PB63_ECOH1	ATP-dependent protease ATPase subunit HslU OS=Escherichia coli O78:H11 (strain H10407 / ETEC) GN=hslU PE=2 SV=1	E3PB63|E3PB63_ECOH1	43192100	41739428	45300104	36006840	6.84406e+06	31553576	250979072	54735156	61256796	39929496	31292414	46534080	58682372	53851480	254298752
653.656	3	45.509	0.64558804, 0.90728956	IAEAAWQVNESTENIGAR	1	E3PB63_ECOH1	ATP-dependent protease ATPase subunit HslU OS=Escherichia coli O78:H11 (strain H10407 / ETEC) GN=hslU PE=2 SV=1	E3PB63|E3PB63_ECOH1	14322657	7075840	4.92025e+06	7.93542e+06	773153	890969	64657928	0	16579352	10341498	3.17654e+06	2130085	20823886	16079966	0
382.8541, 573.77655	2, 3	18.17	0.8822692, 0.8852975, 0.9528959, 0.95339066, 0.9681487, 0.96887106, 0.9688811	RGESSGPDVSR	1	E3PB63_ECOH1	ATP-dependent protease ATPase subunit HslU OS=Escherichia coli O78:H11 (strain H10407 / ETEC) GN=hslU PE=2 SV=1	E3PB63|E3PB63_ECOH1	62414744	74924912	72539368	54951928	39910076	42256664	268004064	40721344	89798576	57577976	53893800	56293648	64138952	70617528	84795632
539.847	2	57.284	0.7814799, 0.8777383	ILDVLIPPAK	1	E3PB63_ECOH1	ATP-dependent protease ATPase subunit HslU OS=Escherichia coli O78:H11 (strain H10407 / ETEC) GN=hslU PE=2 SV=1	E3PB63|E3PB63_ECOH1	32486940	21225038	26712532	17657326	2.46925e+06	2.44506e+06	70273264	4800168	37500668	18927780	9223923	20425688	28802112	23805138	842525
549.793	2	18.28	0.93476677, 0.9515945, 0.952951	AADAPKPTAEK	1	E3PB65_ECOH1	Cell division protein FtsN OS=Escherichia coli O78:H11 (strain H10407 / ETEC) GN=ftsN PE=3 SV=1	E3PB65|E3PB65_ECOH1	11928543	17673040	13562670	14426220	11138009	19927912	16550725	5.65346e+06	15398034	13183962	8531304	15423558	16824376	29985424	21176974
589.78	2	19.604	0.88005435, 0.9339922	EESETLQSQK	0.99	E3PB65_ECOH1	Cell division protein FtsN OS=Escherichia coli O78:H11 (strain H10407 / ETEC) GN=ftsN PE=3 SV=1	E3PB65|E3PB65_ECOH1	10259486	12308706	10447062	13644112	2.15771e+06	8083099	19647874	1.29583e+06	14745824	22563068	13312311	21811952	18003790	17096268	2.50913e+06
627.333	2	22.525	0.7881518, 0.8117771, 0.8274403	TSQAAPVQAQPR	1	E3PB65_ECOH1	Cell division protein FtsN OS=Escherichia coli O78:H11 (strain H10407 / ETEC) GN=ftsN PE=3 SV=1	E3PB65|E3PB65_ECOH1	49572236	61669236	69663040	51575248	32016928	66409084	68411600	16464250	50555224	57452612	34975696	65041588	86652336	116663664	16041455
602.799	2	18.4	0.9381292, 0.9570227	GKENADSTLNR	1	E3PB65_ECOH1	Cell division protein FtsN OS=Escherichia coli O78:H11 (strain H10407 / ETEC) GN=ftsN PE=3 SV=1	E3PB65|E3PB65_ECOH1	3.98017e+06	4491843	7.24413e+06	3206990	6.22496e+06	7544421	4944637	3761692	5.09884e+06	2.82202e+06	4.37421e+06	6.09221e+06	1875567	8171780	4.65395e+06
480.741	2	19.252	0.934776	GAEQAETVR	1	E3PB65_ECOH1	Cell division protein FtsN OS=Escherichia coli O78:H11 (strain H10407 / ETEC) GN=ftsN PE=3 SV=1	E3PB65|E3PB65_ECOH1	18590508	27426076	31913880	23112750	17160004	25128098	41475456	14059288	24334688	21945720	33932804	32991896	33422462	40950512	16848650
571.788	2	22.637	0.7804612, 0.8516717, 0.8995397	APTEPSAGGEVK	1	E3PB65_ECOH1	Cell division protein FtsN OS=Escherichia coli O78:H11 (strain H10407 / ETEC) GN=ftsN PE=3 SV=1	E3PB65|E3PB65_ECOH1	62142592	63558388	66290364	72510464	95218176	74544712	72804576	33829788	40113748	47257572	45483488	72219040	71234000	91940128	18795098
515.58356, 772.87225	2, 3	37.824	0.89382756, 0.9270767, 0.9383994, 0.9608033, 0.96112514, 0.9645469	STVGHDLNLDVC[160.0307]SK	1	E3PB68_ECOH1	50S ribosomal protein L31 OS=Escherichia coli O78:H11 (strain H10407 / ETEC) GN=rpmE PE=3 SV=1		199235392	211446896	181137552	205276528	10712788	13041039	977266432	3205823	320879392	190640976	148614288	214048560	154284304	192444304	126264160
381.711	2	35.953	0.52493733, 0.95666784, 0.9684635, 0.9713875	FNIPGSK	1	E3PB68_ECOH1	50S ribosomal protein L31 OS=Escherichia coli O78:H11 (strain H10407 / ETEC) GN=rpmE PE=3 SV=1	E3PB68|E3PB68_ECOH1	173332640	180874800	202865984	201586384	16174306	27890300	852434240	22507904	264810368	155722384	157817232	195092048	142225168	174073216	1.03244e+06
827.493	2	82.618	0.94441086, 0.95133907, 0.96936804	ASLADIIVLAGVVGVEK	1	E3PB74_ECOH1	Catalase-peroxidase OS=Escherichia coli O78:H11 (strain H10407 / ETEC) GN=katG PE=3 SV=1	E3PB74|E3PB74_ECOH1	1.41698e+06	476684	163427	765076	4435720	3.49298e+06	29311678	3322991	2.7305e+06	2.05239e+06	992524	753402	7.80364e+06	8553730	1767313
385.252	2	57.104	0.88230187, 0.958324	LLWPIK	1	E3PB74_ECOH1	Catalase-peroxidase OS=Escherichia coli O78:H11 (strain H10407 / ETEC) GN=katG PE=3 SV=1	E3PB74|E3PB74_ECOH1	5801212	6353447	4.0894e+06	923416	2.05652e+06	196004	51656796	738549	1.46645e+06	901865	735378	648085	4676204	8.18596e+06	0
437.248	3	58.005	0.8367642, 0.8488531, 0.96895164	FVKDFVAAWVK	1	E3PB74_ECOH1	Catalase-peroxidase OS=Escherichia coli O78:H11 (strain H10407 / ETEC) GN=katG PE=3 SV=1	E3PB74|E3PB74_ECOH1	2.82695e+06	4.46552e+06	2.63574e+06	284821	0	252724	53785824	0	1.59603e+06	1305151	424238	1.57987e+06	16712026	8693878	0
385.244	2	39.216	0.8107185, 0.96167296	ALPVLEK	1	E3PB74_ECOH1	Catalase-peroxidase OS=Escherichia coli O78:H11 (strain H10407 / ETEC) GN=katG PE=3 SV=1	E3PB74|E3PB74_ECOH1	17143210	17942888	21173928	2755635	6705258	2.48779e+06	139066288	1.37594e+06	9280735	133911	2.40242e+06	7427817	28635042	31289368	19541.8
765.423	1	35.059	0.8388818, 0.96126765, 0.96194404, 0.96968174	HPEALAK	0.99	E3PB74_ECOH1	Catalase-peroxidase OS=Escherichia coli O78:H11 (strain H10407 / ETEC) GN=katG PE=3 SV=1	E3PB74|E3PB74_ECOH1	787274176	820139520	861888896	879116544	750099904	585958592	284569152	432997120	1770923904	960959616	982243328	1274426240	1141563520	85192280	1309445376
639.346	2	53.363	0.909588, 0.9668501	ADLVFGSNSVLR	1	E3PB74_ECOH1	Catalase-peroxidase OS=Escherichia coli O78:H11 (strain H10407 / ETEC) GN=katG PE=3 SV=1	E3PB74|E3PB74_ECOH1	6.32834e+06	14528114	11912864	174860	1.84665e+06	1.63431e+06	193996672	1985226	3705576	323151	444971	1.55314e+06	37636728	36391628	771754
480.896	3	38.978	0.7350741, 0.7476539, 0.94767416	SNPLGEDFDYRK	1	E3PB74_ECOH1	Catalase-peroxidase OS=Escherichia coli O78:H11 (strain H10407 / ETEC) GN=katG PE=3 SV=1	E3PB74|E3PB74_ECOH1	2.52936e+06	8609153	13371656	217277	1.39846e+06	3.84004e+06	110144320	1.75326e+06	2243096	279473	971380	5612865	16217815	21394648	2.59952e+06
406.706	2	37.682	0.60683477, 0.96556413	TFGFGAGR	0.99	E3PB74_ECOH1	Catalase-peroxidase OS=Escherichia coli O78:H11 (strain H10407 / ETEC) GN=katG PE=3 SV=1	E3PB74|E3PB74_ECOH1	6716791	9410525	11513471	0	1.92351e+06	243583	103855632	741009	1.65396e+06	1.54499e+06	1.03316e+06	0	13161129	20182916	2280.59
851.924	2	59.715	0.7012911, 0.77928495, 0.8258521, 0.8932329, 0.92617416	FAPLNSWPDNVSLDK	1	E3PB74_ECOH1	Catalase-peroxidase OS=Escherichia coli O78:H11 (strain H10407 / ETEC) GN=katG PE=3 SV=1	E3PB74|E3PB74_ECOH1	28286968	26167492	25954018	6710801	11293400	5.92731e+06	126437000	3464495	18942226	6615897	6827068	4.06554e+06	29393990	23122214	3.56671e+06
913.798	3	71.53	0.8671283, 0.935052, 0.9473707, 0.9482689	SPAGAIQFEAVDAPEIIPDPFDPSKK	1	E3PB74_ECOH1	Catalase-peroxidase OS=Escherichia coli O78:H11 (strain H10407 / ETEC) GN=katG PE=3 SV=1	E3PB74|E3PB74_ECOH1	7485196	6.17381e+06	4270511	2333069	790804	3.69978e+06	82552048	2.05416e+06	7702921	2.53496e+06	3061040	1.58199e+06	16739824	15264024	817699
871.105	3	75.864	0.766498	SPAGAIQFEAVDAPEIIPDPFDPSK	1	E3PB74_ECOH1	Catalase-peroxidase OS=Escherichia coli O78:H11 (strain H10407 / ETEC) GN=katG PE=3 SV=1	E3PB74|E3PB74_ECOH1	2184493	2572375	1.29958e+06	3.73525e+06	6.0446e+06	6960432	9812372	1.02657e+06	8594140	6.68698e+06	4703992	4325443	6.63973e+06	6.40356e+06	155268
557.775	2	55.385	0.81546104, 0.8713299	DWWPNQLR	0.82	E3PB74_ECOH1	Catalase-peroxidase OS=Escherichia coli O78:H11 (strain H10407 / ETEC) GN=katG PE=3 SV=1	E3PB74|E3PB74_ECOH1	10358468	10021899	8071216	4.20463e+06	2354575	4.36078e+06	51926824	3.86847e+06	7316766	5.15937e+06	3.87577e+06	3.35596e+06	5.54419e+06	11713244	2203797
541.299	3	55.59	0.96242326, 0.96723104, 0.97247386	AASAAGLSIHVPFAPGR	1	E3PB74_ECOH1	Catalase-peroxidase OS=Escherichia coli O78:H11 (strain H10407 / ETEC) GN=katG PE=3 SV=1	E3PB74|E3PB74_ECOH1	63147920	58037224	68412064	31396936	26540670	23493796	417640704	14297624	54733240	19298000	13202746	27801448	136363120	149162384	3144401
708.392	1	28.343	0.940362, 0.96171516, 0.96350133	AFTQ[129.0426]LK	0.92	E3PB82_ECOH1	Formate acetyltransferase 2 OS=Escherichia coli O78:H11 (strain H10407 / ETEC) GN=ETEC_4219 PE=4 SV=1		196895184	225987600	203867584	273152576	33620696	46837080	139624464	5095965	383819712	196417936	288333760	186494768	352506944	564507392	11079250
834.459	2	60.178	0.82752466, 0.83350354, 0.9426025	LLNENNALPPLANFK	1	E3PB86_ECOH1	Putative membrane protein OS=Escherichia coli O78:H11 (strain H10407 / ETEC) GN=ETEC_4223 PE=4 SV=1	E3PB86|E3PB86_ECOH1	43542328	51603220	35476696	38142656	55392188	52764044	15851817	9155808	22830676	46740260	21879100	61222104	37577056	11092683	810110
948.456	3	89.335	0.6738121, 0.9150348, 0.9685194, 0.97255856	YSLAELIHTWSDLAGLSYDGYDPTR	1	E3PB86_ECOH1	Putative membrane protein OS=Escherichia coli O78:H11 (strain H10407 / ETEC) GN=ETEC_4223 PE=4 SV=1	E3PB86|E3PB86_ECOH1	3787355	3.27546e+06	1.59666e+06	3.41964e+06	7.68819e+06	8106997	1.99303e+06	6226186	7261457	10819556	8782831	2550947	6.99713e+06	1.43549e+06	179530
418.55045, 627.32275	2, 3	34.657	0.86224633, 0.8983992, 0.9324839, 0.9347053, 0.9361054, 0.93890464, 0.963176, 0.969993	ETTPELDALHK	1	E3PB86_ECOH1	Putative membrane protein OS=Escherichia coli O78:H11 (strain H10407 / ETEC) GN=ETEC_4223 PE=4 SV=1	E3PB86|E3PB86_ECOH1	559071680	593136192	649764096	731308032	647878720	516594848	344807744	286534304	626373184	677277696	710242048	845662016	553216256	422491264	137075088
555.263	2	24.606	0.7763452, 0.8674341, 0.8939645	DFSQDVDRK	1	E3PB86_ECOH1	Putative membrane protein OS=Escherichia coli O78:H11 (strain H10407 / ETEC) GN=ETEC_4223 PE=4 SV=1	E3PB86|E3PB86_ECOH1	192869856	158270640	208006560	242686304	188398080	158195456	162808688	56123076	222939120	254780576	242414224	268736928	194714912	181137584	5.9929e+06
851.428	3	54.231	0.7596601, 0.8688716, 0.96135604, 0.9659563, 0.96748364, 0.9686608, 0.9713877	LLNENNALPPLANFKDESGNEPR	1	E3PB86_ECOH1	Putative membrane protein OS=Escherichia coli O78:H11 (strain H10407 / ETEC) GN=ETEC_4223 PE=4 SV=1	E3PB86|E3PB86_ECOH1	420292032	487206880	425198944	611718400	583184576	403498080	219038176	186263552	445237056	554298816	425049152	518109696	356281792	263864096	37206848
773.061	3	63.09	0.65577585, 0.9378925, 0.9559963, 0.9577601, 0.95920056, 0.96923757	EYDTNVLKPFQEVLNDPAPK	1	E3PB86_ECOH1	Putative membrane protein OS=Escherichia coli O78:H11 (strain H10407 / ETEC) GN=ETEC_4223 PE=4 SV=1	E3PB86|E3PB86_ECOH1	212896640	239682640	238804496	297498592	238137520	253810256	144410448	88372552	203940176	336693600	245017568	369584960	197058768	155507408	5.50574e+06
1091.5056, 1091.5062	4	64.777	0.6946687, 0.8438741, 0.8550535, 0.8568427, 0.89181966	FDGNTDHVPPGLNAEELESYNDYDNANLYNDHVVASLIK	0.99, 1.0	E3PB86_ECOH1	Putative membrane protein OS=Escherichia coli O78:H11 (strain H10407 / ETEC) GN=ETEC_4223 PE=4 SV=1	E3PB86|E3PB86_ECOH1	78249080	74610864	79498880	101227792	92452448	103230512	34822808	27278358	103727888	138952800	94861648	61990728	67729608	46263720	3.14038e+06
448.23	2	20.016	0.9035961, 0.9560838	WQATHPR	0.76	E3PB86_ECOH1	Putative membrane protein OS=Escherichia coli O78:H11 (strain H10407 / ETEC) GN=ETEC_4223 PE=4 SV=1	E3PB86|E3PB86_ECOH1	17054752	22608280	21711308	16442744	17077092	18161806	22556582	7.1752e+06	18978136	20239960	28887132	39959608	23092440	14025300	4.78742e+06
707.66846, 1060.998	2, 3	75.534	0.8901411, 0.9076208, 0.92397124, 0.9400966, 0.9460683, 0.9624847	MEPAAPWQFLTGYYQYR	1	E3PB86_ECOH1	Putative membrane protein OS=Escherichia coli O78:H11 (strain H10407 / ETEC) GN=ETEC_4223 PE=4 SV=1	E3PB86|E3PB86_ECOH1	8037479	10173631	8933300	7422479	32714812	7.81935e+06	1.89257e+06	3.17101e+06	4.06949e+06	14205649	5378738	5631027	2.80581e+06	1.62293e+06	3.8868e+06
495.661	3	47.969	0.790964	KLIIVHLLGTHIK	0.99	E3PB86_ECOH1	Putative membrane protein OS=Escherichia coli O78:H11 (strain H10407 / ETEC) GN=ETEC_4223 PE=4 SV=1	E3PB86|E3PB86_ECOH1	15804527	15470952	13713392	20329720	22003508	25782798	7.21187e+06	5012036	0	0	826682	28467514	6933749	23734442	0
445.24	2	28.614	0.9634359, 0.96364444, 0.9637624, 0.9696056	TLDNLASR	1	E3PB86_ECOH1	Putative membrane protein OS=Escherichia coli O78:H11 (strain H10407 / ETEC) GN=ETEC_4223 PE=4 SV=1	E3PB86|E3PB86_ECOH1	424293856	451028096	451267936	541874048	484377760	378810816	288873792	188625104	450767872	473436512	547637056	599650368	431410880	321100544	97452000
459.756	2	32.241	0.69735104, 0.9457394, 0.9477643, 0.9624733	SVVNPQFK	0.93	E3PB86_ECOH1	Putative membrane protein OS=Escherichia coli O78:H11 (strain H10407 / ETEC) GN=ETEC_4223 PE=4 SV=1	E3PB86|E3PB86_ECOH1	301882944	307228352	358830720	430042176	372763360	271877568	199502256	116812728	321697728	371442208	407884736	470468800	287397920	197070432	34403224
701.828	4	59.195	0.85833114, 0.92162055, 0.93695295, 0.9571053	AANPNGFLVYFSDHGEEVYDTPPHK	1	E3PB86_ECOH1	Putative membrane protein OS=Escherichia coli O78:H11 (strain H10407 / ETEC) GN=ETEC_4223 PE=4 SV=1	E3PB86|E3PB86_ECOH1	119049144	130949656	133938352	195739472	227169792	143428112	74684240	69218360	107001208	153874016	159851904	106007520	84189152	63031416	6.20379e+06
385.524	3	20.048	0.9398935, 0.9685861, 0.97409904	YRYPENQGK	1	E3PB86_ECOH1	Putative membrane protein OS=Escherichia coli O78:H11 (strain H10407 / ETEC) GN=ETEC_4223 PE=4 SV=1	E3PB86|E3PB86_ECOH1	46343088	63809520	54983808	58072772	58402848	44750568	56776980	15522335	40740484	49947552	62263300	72099208	47032100	35757232	1180878
658.383	2	52.619	0.5692216, 0.952662, 0.9550202, 0.95951223	TLVLVIGESTQR	1	E3PB86_ECOH1	Putative membrane protein OS=Escherichia coli O78:H11 (strain H10407 / ETEC) GN=ETEC_4223 PE=4 SV=1	E3PB86|E3PB86_ECOH1	80566680	65475304	64714180	211851888	144992992	90043344	115349456	12468204	155829232	162977456	112642736	206198992	209032752	115288728	384756
702.0753, 702.07544	4	59.392	0.7651349, 0.85565656, 0.86718786, 0.9107175, 0.9435202, 0.9471143, 0.966788	AANPN[115.0269]GFLVYFSDHGEEVYDTPPHK	0.6	E3PB86_ECOH1	Putative membrane protein OS=Escherichia coli O78:H11 (strain H10407 / ETEC) GN=ETEC_4223 PE=4 SV=1		115606864	143331696	108510200	202674336	159126848	123455448	56944556	33473476	153213408	198742784	176428000	181659760	118460152	75824896	5.54177e+06
998.47	2	59.011	0.89397454, 0.9706389, 0.9731054	NALIDYDTLPYGDQVGNQ	0.99	E3PB86_ECOH1	Putative membrane protein OS=Escherichia coli O78:H11 (strain H10407 / ETEC) GN=ETEC_4223 PE=4 SV=1	E3PB86|E3PB86_ECOH1	155289264	182703648	142064848	206920784	143167344	137423216	114078312	47831600	119821488	187637488	140653424	211568288	185675296	89327488	134285712
405.227	3	52.983	0.847021	AGIELTLFHGR	1	E3PB87_ECOH1	Phosphoenolpyruvate carboxylase OS=Escherichia coli O78:H11 (strain H10407 / ETEC) GN=ppc PE=3 SV=1	E3PB87|E3PB87_ECOH1	1331567	430584	827187	5196306	911775	716729	11845820	233568	726562	1161578	342806	803812	1.11028e+06	4610274	56425.7
419.269	2	35.299	0.956518	HVLLLSR	0.91	E3PB87_ECOH1	Phosphoenolpyruvate carboxylase OS=Escherichia coli O78:H11 (strain H10407 / ETEC) GN=ppc PE=3 SV=1	E3PB87|E3PB87_ECOH1	17051032	12977439	19396248	10399877	5.37826e+06	1.42053e+06	51669648	2.23398e+06	13791165	3.11197e+06	5177070	10443926	10438290	48376244	0
670.366	3	75.766	0.85242003, 0.9525891, 0.9641683, 0.9706491	NIYTDPLNVLQAELLHR	1	E3PB87_ECOH1	Phosphoenolpyruvate carboxylase OS=Escherichia coli O78:H11 (strain H10407 / ETEC) GN=ppc PE=3 SV=1	E3PB87|E3PB87_ECOH1	7.68275e+06	8744184	6.88248e+06	14023432	2.20527e+06	1.26917e+06	47202892	1.90682e+06	25912180	7.23405e+06	8808602	6449324	12426870	41286068	413381
380.234	2	29.9	0.85906863, 0.9411324, 0.95012176	VLGETIK	0.97	E3PB87_ECOH1	Phosphoenolpyruvate carboxylase OS=Escherichia coli O78:H11 (strain H10407 / ETEC) GN=ppc PE=3 SV=1	E3PB87|E3PB87_ECOH1	34412160	27379632	34457056	1.68679e+06	122203712	151566752	4.12058e+06	277216256	4990270	1.76188e+06	905743	1.54433e+06	5.78119e+06	11787669	231844544
663.867	2	56.453	0.85594344, 0.94964737	EGLLEPLAVTER	1	E3PB92_ECOH1	Bifunctional aspartokinase I/homoserine dehydrogenase I OS=Escherichia coli O78:H11 (strain H10407 / ETEC) GN=ETEC_0002 PE=4 SV=1	E3PB92|E3PB92_ECOH1	26479040	23385922	26977536	27416820	618814	769517	29659826	1.04373e+06	10804135	10670431	10026758	14179036	19392100	158684032	614175
554.772	2	26.939	0.72779787, 0.78586525	FGGTSVANAER	0.99	E3PB92_ECOH1	Bifunctional aspartokinase I/homoserine dehydrogenase I OS=Escherichia coli O78:H11 (strain H10407 / ETEC) GN=ETEC_0002 PE=4 SV=1	E3PB92|E3PB92_ECOH1	15479812	17400802	13019806	22300528	773449	2499127	59882136	1.80261e+06	10502775	10248825	7905261	8548836	17010064	79549504	15892420
654.35	2	34.672	0.842778	GHNVTVIDPVEK	0.98	E3PB92_ECOH1	Bifunctional aspartokinase I/homoserine dehydrogenase I OS=Escherichia coli O78:H11 (strain H10407 / ETEC) GN=ETEC_0002 PE=4 SV=1	E3PB92|E3PB92_ECOH1	12901791	15248036	16745700	14780343	5611005	3559163	5580776	195369	9250997	35349756	15630919	11285743	13827447	36875944	461796
827.084	3	46.917	0.90187204, 0.9134326, 0.91610587	NTGNPQAPGTLIGASRDEDELPVK	0.98	E3PB92_ECOH1	Bifunctional aspartokinase I/homoserine dehydrogenase I OS=Escherichia coli O78:H11 (strain H10407 / ETEC) GN=ETEC_0002 PE=4 SV=1	E3PB92|E3PB92_ECOH1	5776780	1.55211e+06	3.74971e+06	5290730	0	933270	13413670	467315	2.68078e+06	829631	1.03767e+06	1850444	1.15984e+06	75351936	0
430.274	2	44.283	0.7432076, 0.944608	VVILYPR	1	E3PB94_ECOH1	Threonine synthase OS=Escherichia coli O78:H11 (strain H10407 / ETEC) GN=ETEC_0004 PE=4 SV=1	E3PB94|E3PB94_ECOH1	2.31325e+06	9413040	1.99292e+06	0	38621864	0	35425392	347484	2499438	1.70277e+06	0	351894	2.25601e+06	519712	0
485.321	2	54.301	0.8207078, 0.96383685, 0.9670082, 0.9712263	LTIAPTLLK	1	E3PB98_ECOH1	Transaldolase OS=Escherichia coli O78:H11 (strain H10407 / ETEC) GN=tal PE=3 SV=1	E3PB98|E3PB98_ECOH1	152950832	155674720	155176480	77102392	92373728	61499296	762065024	103215064	191580992	50473788	27251130	87179600	130666368	116154808	9293528
407.555	3	35.857	0.7269092, 0.7573084, 0.9591419	FAIDQEKLEK	1	E3PB98_ECOH1	Transaldolase OS=Escherichia coli O78:H11 (strain H10407 / ETEC) GN=tal PE=3 SV=1	E3PB98|E3PB98_ECOH1	33618304	38384316	35995432	20280064	30254574	22098018	162324960	36870580	47192744	10602286	9776852	24470022	25216428	25964772	12210293
803.049, 1204.0697	2, 3	64.042	0.84300435, 0.86465716, 0.8665921, 0.87482595, 0.89941823, 0.9451208, 0.963148, 0.96829623	EYAPAEDPGVVSVSEIYQYYK	1	E3PB98_ECOH1	Transaldolase OS=Escherichia coli O78:H11 (strain H10407 / ETEC) GN=tal PE=3 SV=1	E3PB98|E3PB98_ECOH1	25248628	26114648	30875528	9278434	11737194	7.5084e+06	259166912	16232526	32332328	7.00996e+06	5480651	17203456	20628778	20477660	1.28444e+06
467.272	2	25.633	0.90753514, 0.959639	TDKLTSLR	1	E3PB98_ECOH1	Transaldolase OS=Escherichia coli O78:H11 (strain H10407 / ETEC) GN=tal PE=3 SV=1	E3PB98|E3PB98_ECOH1	21162744	14399980	12870868	4679172	9333145	3.96888e+06	154380384	5.29047e+06	24347652	1.345e+06	1494569	1.28349e+06	14125418	8549237	0
448.74	2	29	0.92014617, 0.96786124	LSYTGEVK	0.83	E3PB98_ECOH1	Transaldolase OS=Escherichia coli O78:H11 (strain H10407 / ETEC) GN=tal PE=3 SV=1	E3PB98|E3PB98_ECOH1	8715470	11152295	7400560	1.23124e+06	6505634	2153871	85583648	4.92202e+06	16101360	182629	1376207	2.05098e+06	7.47266e+06	6.85911e+06	137544
602.296	2	29.494	0.92045534, 0.94063425, 0.9634601	ELAESEGAIER	1	E3PB98_ECOH1	Transaldolase OS=Escherichia coli O78:H11 (strain H10407 / ETEC) GN=tal PE=3 SV=1	E3PB98|E3PB98_ECOH1	64111588	75596904	69938832	26573534	47403628	27657102	524478624	35635076	99468600	18086632	14235257	32469856	63142408	53669808	1.26421e+06
487.24423, 730.36346	2, 3	61.37	0.8743605, 0.91442245, 0.95282876, 0.9632831, 0.96701974	NIGEILELAGC[160.0307]DR	1	E3PB98_ECOH1	Transaldolase OS=Escherichia coli O78:H11 (strain H10407 / ETEC) GN=tal PE=3 SV=1		76782624	70939896	86549344	34796020	71518752	47562944	514275936	63636060	140683392	17409286	11155338	17503524	75813728	80705664	9089388
619.294	2	28.894	0.90938616, 0.9361914, 0.95593214	LYNDAGISNDR	1	E3PB98_ECOH1	Transaldolase OS=Escherichia coli O78:H11 (strain H10407 / ETEC) GN=tal PE=3 SV=1	E3PB98|E3PB98_ECOH1	17564378	19973114	21512536	946105	4.32623e+06	7.01492e+06	179466976	7288430	16413108	856918	3.83441e+06	13742270	23368576	17143740	31083774
516.777	2	41.534	0.78909224, 0.91413146, 0.9472079	LASTWQ[129.0426]GIR	0.6	E3PB98_ECOH1	Transaldolase OS=Escherichia coli O78:H11 (strain H10407 / ETEC) GN=tal PE=3 SV=1		59291976	38649168	56268124	2039839	10935026	4936848	383640032	14976822	85674904	57567624	19881122	9664668	55360964	58558060	145847
476.758	2	39.789	0.68848, 0.8005792, 0.8726744	TVLPIGESH	0.99	E3PBA0_ECOH1	Putative membrane protein OS=Escherichia coli O78:H11 (strain H10407 / ETEC) GN=ETEC_0010 PE=4 SV=1	E3PBA0|E3PBA0_ECOH1	32087330	29898226	33338486	37671300	12440604	18845308	35152512	1.73228e+06	43260296	25318972	26786372	46337252	58011864	38163592	852009
436.575	3	31.817	0.64185685, 0.6999531, 0.87036616	KVAEFFGKEPR	0.99	E3PBA3_ECOH1	Chaperone protein DnaK OS=Escherichia coli O78:H11 (strain H10407 / ETEC) GN=dnaK PE=2 SV=1	E3PBA3|E3PBA3_ECOH1	35239208	40629664	30736398	9783168	20544418	14351362	101698928	20823162	11034558	4.87834e+06	7686978	25902708	23701940	32386022	2.96447e+06
426.54947, 639.3205	2, 3	20.686	0.8982709, 0.94233364, 0.95887077, 0.9591542, 0.96368814, 0.9690838	NQGDHLLHSTR	1	E3PBA3_ECOH1	Chaperone protein DnaK OS=Escherichia coli O78:H11 (strain H10407 / ETEC) GN=dnaK PE=2 SV=1	E3PBA3|E3PBA3_ECOH1	504085024	505032864	533930080	302176704	236793280	272052128	2219304448	362030912	648782912	238657744	229038400	353908160	629859904	633536960	81730248
654.352	3	78.74	0.8083852, 0.9278193, 0.9628855, 0.97110736, 0.97256434	TAIESALTALETALKGEDK	1	E3PBA3_ECOH1	Chaperone protein DnaK OS=Escherichia coli O78:H11 (strain H10407 / ETEC) GN=dnaK PE=2 SV=1	E3PBA3|E3PBA3_ECOH1	34033040	31934540	25926292	23675202	34821120	38163140	388199424	68705784	94583904	40903224	28291778	56611960	78564832	98391632	7.0788e+06
531.227	2	18.392	0.8297294, 0.9151708, 0.9154414, 0.92621696	DAEANAEADR	1	E3PBA3_ECOH1	Chaperone protein DnaK OS=Escherichia coli O78:H11 (strain H10407 / ETEC) GN=dnaK PE=2 SV=1	E3PBA3|E3PBA3_ECOH1	79545912	105178736	104878480	38738236	42727660	44639600	662332544	75721680	101470248	42966216	43665452	92241880	120896272	133020144	8900225
463.26	2	34.963	0.9588133, 0.9631841	KVAEFFGK	1	E3PBA3_ECOH1	Chaperone protein DnaK OS=Escherichia coli O78:H11 (strain H10407 / ETEC) GN=dnaK PE=2 SV=1	E3PBA3|E3PBA3_ECOH1	16867790	21183280	25945940	1.4743e+06	6035708	6047822	118429056	10649196	19527748	4666493	3.63505e+06	15330586	18210044	22946668	326620
636.85	4	76.401	0.92175704, 0.94559866, 0.9515886, 0.9533909	TAIESALTALETALKGEDKAAIEAK	1	E3PBA3_ECOH1	Chaperone protein DnaK OS=Escherichia coli O78:H11 (strain H10407 / ETEC) GN=dnaK PE=2 SV=1	E3PBA3|E3PBA3_ECOH1	2572465	669560	427640	5104235	6.30974e+06	4447733	22659486	8900428	15508093	2.4178e+06	3.20202e+06	1.91725e+06	12280374	7.75366e+06	191141
730.71436, 1095.5659	2, 3	56.457	0.88918424, 0.9290199, 0.9306769, 0.94366676, 0.95429367, 0.9571775, 0.96313757, 0.964322	TTPSIIAYTQDGETLVGQPAK	1	E3PBA3_ECOH1	Chaperone protein DnaK OS=Escherichia coli O78:H11 (strain H10407 / ETEC) GN=dnaK PE=2 SV=1	E3PBA3|E3PBA3_ECOH1	207426496	208747648	212499200	79729008	84724696	60373932	970267264	140023792	275745088	93124232	59912576	195936736	247499696	269678400	16540027
808.43	3	57.16	0.9217058, 0.93847895, 0.9586416, 0.9589387, 0.9639178, 0.96653533, 0.9673794	KDVNPDEAVAIGAAVQGGVLTGDVK	1	E3PBA3_ECOH1	Chaperone protein DnaK OS=Escherichia coli O78:H11 (strain H10407 / ETEC) GN=dnaK PE=2 SV=1	E3PBA3|E3PBA3_ECOH1	354039520	333688928	301704352	234851728	151679216	144040864	1576393344	292879232	550504384	255744384	153733728	358938624	448524640	435827616	33454052
911.143	3	55.226	0.79909194, 0.8444532, 0.90866834, 0.95193464	AKIELSSAQQTDVNLPYITADATGPK	1	E3PBA3_ECOH1	Chaperone protein DnaK OS=Escherichia coli O78:H11 (strain H10407 / ETEC) GN=dnaK PE=2 SV=1	E3PBA3|E3PBA3_ECOH1	16279791	22792206	28352760	31409174	13343994	7637888	273678848	59789456	39834996	7.27616e+06	9619010	22012012	45809508	60677504	0
393.8766, 590.3121	2, 3	35.946	0.7966278, 0.9474987, 0.95285445, 0.9575541, 0.9578546, 0.9591981, 0.96500176	VAEFFGKEPR	1	E3PBA3_ECOH1	Chaperone protein DnaK OS=Escherichia coli O78:H11 (strain H10407 / ETEC) GN=dnaK PE=2 SV=1	E3PBA3|E3PBA3_ECOH1	292946240	330761312	329438400	266746880	212973504	159627616	966257920	281449696	417662176	141506240	139704272	197984608	369117536	370160224	14717387
399.213	2	39.141	0.8136177, 0.91145676, 0.9603724, 0.9708898	VAEFFGK	1	E3PBA3_ECOH1	Chaperone protein DnaK OS=Escherichia coli O78:H11 (strain H10407 / ETEC) GN=dnaK PE=2 SV=1	E3PBA3|E3PBA3_ECOH1	149589168	165159216	175253328	51150428	74746112	67380976	747427584	128953192	169978320	65079752	58157264	134187088	177308032	203215728	28940650
603.798	2	21.786	0.7316248, 0.9581767	RFQDEEVQR	1	E3PBA3_ECOH1	Chaperone protein DnaK OS=Escherichia coli O78:H11 (strain H10407 / ETEC) GN=dnaK PE=2 SV=1	E3PBA3|E3PBA3_ECOH1	14687224	17532874	18280452	10243298	14677667	5.43768e+06	76184912	12887905	18614678	11905312	12098291	5.43223e+06	24296924	24946598	3.56358e+06
957.4606, 957.4622	3	74.269	0.763538, 0.8855679, 0.90369034, 0.90877765, 0.9413847, 0.9610723, 0.9651399	TAEDYLGEPVTEAVITVPAYFN[115.0269]DAQR	0.6	E3PBA3_ECOH1	Chaperone protein DnaK OS=Escherichia coli O78:H11 (strain H10407 / ETEC) GN=dnaK PE=2 SV=1		19066576	16421576	19270468	19006900	19871460	7180416	85776232	22930436	46603500	8.04818e+06	8990891	15210395	31881544	29644106	3.74798e+06
397.18616, 595.274	2, 3	17.441	0.7875165, 0.9498994, 0.95120096, 0.9530764, 0.96292186, 0.9694265	DAEANAEADRK	1	E3PBA3_ECOH1	Chaperone protein DnaK OS=Escherichia coli O78:H11 (strain H10407 / ETEC) GN=dnaK PE=2 SV=1	E3PBA3|E3PBA3_ECOH1	27465684	38495384	39890576	17907922	11321115	11512531	189358688	22168038	49140772	34294984	19970672	29455536	39250328	47887292	5.29257e+06
383.87997, 575.31647	2, 3	32.866	0.81126803, 0.9463238, 0.95470166, 0.9611827, 0.9639577, 0.9697989	KFEELVQTR	1	E3PBA3_ECOH1	Chaperone protein DnaK OS=Escherichia coli O78:H11 (strain H10407 / ETEC) GN=dnaK PE=2 SV=1	E3PBA3|E3PBA3_ECOH1	281564416	295880992	320122720	120049096	100851352	149255120	1351967104	214967872	307179424	104735568	93726136	229871600	336725408	341031008	61597672
999.832	3	68.788	0.8320437, 0.92248696, 0.94336164, 0.9517757	KTAEDYLGEPVTEAVITVPAYFNDAQR	1	E3PBA3_ECOH1	Chaperone protein DnaK OS=Escherichia coli O78:H11 (strain H10407 / ETEC) GN=dnaK PE=2 SV=1	E3PBA3|E3PBA3_ECOH1	64596016	68457368	61452232	28659188	45579608	49791240	278864768	66015572	52453660	3.98045e+06	4.10569e+06	54241424	84491992	73946736	37251028
844.766	3	58.686	0.84498054, 0.8879667, 0.88827944, 0.9201268	IELSSAQQTDVNLPYITADATGPK	1	E3PBA3_ECOH1	Chaperone protein DnaK OS=Escherichia coli O78:H11 (strain H10407 / ETEC) GN=dnaK PE=2 SV=1	E3PBA3|E3PBA3_ECOH1	143709024	144757392	112769400	142492160	64257528	52292820	626378944	173160368	208056896	126564200	99628144	188138336	205818624	258004000	17493880
957.133	3	73.26	0.90339553, 0.95890015, 0.9662789, 0.9681944, 0.9691755, 0.9720042	TAEDYLGEPVTEAVITVPAYFNDAQR	1	E3PBA3_ECOH1	Chaperone protein DnaK OS=Escherichia coli O78:H11 (strain H10407 / ETEC) GN=dnaK PE=2 SV=1	E3PBA3|E3PBA3_ECOH1	266017120	234542816	243550064	223260048	259345904	201764272	975764096	315050112	484400256	171611264	152571536	230889488	381204576	336037376	41000580
761.345	3	52.404	0.9464692, 0.9594827, 0.96874547	TFEVLATN[115.0269]GDTHLGGEDFDSR	1	E3PBA3_ECOH1	Chaperone protein DnaK OS=Escherichia coli O78:H11 (strain H10407 / ETEC) GN=dnaK PE=2 SV=1		220567312	226084640	228533520	123506624	46153036	90197448	878027008	139588704	321058080	144883088	133019368	222460640	317234144	301818944	10962424
814.43414, 1221.1456	2, 3	71.756	0.6600011, 0.81407654, 0.9444964, 0.9517887, 0.95560914, 0.95655245, 0.9627746, 0.9638328, 0.96398604, 0.96553546	VALQDAGLSVSDIDDVILVGGQTR	1	E3PBA3_ECOH1	Chaperone protein DnaK OS=Escherichia coli O78:H11 (strain H10407 / ETEC) GN=dnaK PE=2 SV=1	E3PBA3|E3PBA3_ECOH1	193858064	146021264	131958584	214474464	271240640	266066304	1277140480	345873344	608282048	231360608	181267392	293440960	470452256	401377248	48353100
553.96985, 830.4512	2, 3	56.525	0.9231124, 0.9399794, 0.9451548, 0.9477065, 0.95353097, 0.9623409, 0.9649712, 0.967812, 0.9701689, 0.97165465	IINEPTAAALAYGLDK	0.6, 1.0	E3PBA3_ECOH1	Chaperone protein DnaK OS=Escherichia coli O78:H11 (strain H10407 / ETEC) GN=dnaK PE=2 SV=1	E3PBA3|E3PBA3_ECOH1	655773888	613952320	579449536	396414496	414143648	293615936	1896557952	533848992	882346560	312960736	284668000	496293152	721439424	675427392	63559728
526.238	2	24.635	0.96379054, 0.9664015	FQDEEVQ[129.0426]R	1	E3PBA3_ECOH1	Chaperone protein DnaK OS=Escherichia coli O78:H11 (strain H10407 / ETEC) GN=dnaK PE=2 SV=1		13261542	13763374	24514732	13040453	11731060	8897314	167805600	13126292	11915798	0	2.32013e+06	4.25166e+06	15337492	13760266	244874
751.382	2	49.699	0.90773785, 0.92466503, 0.9439102	IIAADN[115.0269]GDAWVEVK	1	E3PBA3_ECOH1	Chaperone protein DnaK OS=Escherichia coli O78:H11 (strain H10407 / ETEC) GN=dnaK PE=2 SV=1		33764116	53325064	48537148	19876934	15257753	13039725	182132320	44916596	63731104	19247600	6063702	44417640	92501008	37850688	139746144
465.93375, 698.39844	2, 3	54.435	0.62019557, 0.86705875, 0.889472, 0.9414868, 0.94801736, 0.962354, 0.9634105, 0.9640278, 0.9651394, 0.9664474	LINYLVEEFKK	1	E3PBA3_ECOH1	Chaperone protein DnaK OS=Escherichia coli O78:H11 (strain H10407 / ETEC) GN=dnaK PE=2 SV=1	E3PBA3|E3PBA3_ECOH1	785272640	845567744	832124608	725392896	663312704	537054400	2859172864	831365888	1375828736	402667552	339285248	662013696	1162538752	1084056576	98279016
468.746	2	53.768	0.88224405, 0.929253, 0.96195734	DVSIMPFK	0.93	E3PBA3_ECOH1	Chaperone protein DnaK OS=Escherichia coli O78:H11 (strain H10407 / ETEC) GN=dnaK PE=2 SV=1	E3PBA3|E3PBA3_ECOH1	23493528	24670394	31512828	13949808	27816164	8843557	131100280	38086364	13562226	10410881	3031402	15050019	3201798	11399938	2.81442e+06
808.76	3	61.023	0.92773926, 0.9334213, 0.9511476	KDVNPDEAVAIGAAVQ[129.0426]GGVLTGDVK	0.6	E3PBA3_ECOH1	Chaperone protein DnaK OS=Escherichia coli O78:H11 (strain H10407 / ETEC) GN=dnaK PE=2 SV=1		14500202	15407673	14358679	4089779	9320873	11212170	160076912	25177698	7.78182e+06	1.16624e+06	0	10369271	10406208	19072004	3.81628e+06
782.748	3	53.378	0.96289474, 0.9638671, 0.97157615, 0.972211, 0.97251815	TTPSIIAYTQDGETLVGQPAKR	1	E3PBA3_ECOH1	Chaperone protein DnaK OS=Escherichia coli O78:H11 (strain H10407 / ETEC) GN=dnaK PE=2 SV=1	E3PBA3|E3PBA3_ECOH1	448705472	438690496	424243552	294779072	304564128	241585184	1444241792	336993280	654221824	199309712	194984304	342018496	584928256	498987104	48071952
408.714	2	30.994	0.91022563, 0.9607171, 0.9708699	DQGIDLR	1	E3PBA3_ECOH1	Chaperone protein DnaK OS=Escherichia coli O78:H11 (strain H10407 / ETEC) GN=dnaK PE=2 SV=1	E3PBA3|E3PBA3_ECOH1	229349168	278440960	304664320	121278824	127068344	133723680	1279055232	222392592	253921072	71117568	87778752	202240352	350782752	314795840	24160420
495.94714, 743.4181	2, 3	60.408	0.96078193, 0.96885604, 0.97043574, 0.97211194, 0.972769, 0.9727713, 0.97351104	AKLESLVEDLVNR	1	E3PBA3_ECOH1	Chaperone protein DnaK OS=Escherichia coli O78:H11 (strain H10407 / ETEC) GN=dnaK PE=2 SV=1	E3PBA3|E3PBA3_ECOH1	325857472	349475296	310273952	355643264	294247744	277791200	1687269120	328026656	799893504	266055984	218802864	336715456	609414272	539919808	28147668
575.807	2	34.094	0.8771854, 0.9439367	KFEELVQ[129.0426]TR	1	E3PBA3_ECOH1	Chaperone protein DnaK OS=Escherichia coli O78:H11 (strain H10407 / ETEC) GN=dnaK PE=2 SV=1		9241234	13656393	14982379	654009	577854	3.20771e+06	99375672	7334218	16416160	1.57144e+06	1.1455e+06	1.4919e+06	42162444	25217184	0
387.721	2	21.613	0.88635105, 0.943234, 0.95270485	NTTIPTK	1	E3PBA3_ECOH1	Chaperone protein DnaK OS=Escherichia coli O78:H11 (strain H10407 / ETEC) GN=dnaK PE=2 SV=1	E3PBA3|E3PBA3_ECOH1	320675232	321070016	356489664	202020480	305967136	263502208	1328322816	374720896	435855520	145062112	190369664	256734016	350375456	361680384	135641312
799.917	2	56.302	0.8014022, 0.93004256, 0.93280596, 0.93284315, 0.936511, 0.9574677	SLGQFNLDGINPAPR	1	E3PBA3_ECOH1	Chaperone protein DnaK OS=Escherichia coli O78:H11 (strain H10407 / ETEC) GN=dnaK PE=2 SV=1	E3PBA3|E3PBA3_ECOH1	620803136	653896448	614877312	642634560	467640768	359132704	1632031232	550140992	1525917824	496272864	527797280	870037504	1141589376	670451008	102008200
525.746	2	23.391	0.9556083, 0.9581383, 0.9583422	FQDEEVQR	1	E3PBA3_ECOH1	Chaperone protein DnaK OS=Escherichia coli O78:H11 (strain H10407 / ETEC) GN=dnaK PE=2 SV=1	E3PBA3|E3PBA3_ECOH1	245928400	250283680	253518960	140156816	131483032	112362568	1148701056	188714144	264471984	101590848	104964776	192219024	301748960	282395200	16126642
783.076	3	54.236	0.85921925, 0.864838, 0.9284798, 0.9703072	TTPSIIAYTQDGETLVGQ[129.0426]PAKR	1	E3PBA3_ECOH1	Chaperone protein DnaK OS=Escherichia coli O78:H11 (strain H10407 / ETEC) GN=dnaK PE=2 SV=1		19433584	29284712	13456240	12326081	10968579	4.12516e+06	106275896	13751203	33223442	4472304	3311199	13466898	17455012	26345214	2.13916e+06
501.745	2	20.96	0.8309003, 0.97035503	VLENAEGDR	1	E3PBA3_ECOH1	Chaperone protein DnaK OS=Escherichia coli O78:H11 (strain H10407 / ETEC) GN=dnaK PE=2 SV=1	E3PBA3|E3PBA3_ECOH1	254323104	252075520	270801152	147154256	161242016	128798960	1338103040	225165184	300975424	110161472	119064432	202140288	289295264	285311936	92458432
548.77106, 731.35675	3, 4	45.432	0.9254821, 0.9361256, 0.94797724, 0.95384103, 0.9549871, 0.95521164, 0.9629047, 0.96821177	DAEANAEADRKFEELVQTR	0.99, 1.0	E3PBA3_ECOH1	Chaperone protein DnaK OS=Escherichia coli O78:H11 (strain H10407 / ETEC) GN=dnaK PE=2 SV=1	E3PBA3|E3PBA3_ECOH1	235034208	246323312	227353056	198218832	157849120	137311216	540176256	258916624	441008480	103169576	72951592	145076448	390415968	289685824	88393752
750.888	2	48.609	0.842773	IIAADNGDAWVEVK	1	E3PBA3_ECOH1	Chaperone protein DnaK OS=Escherichia coli O78:H11 (strain H10407 / ETEC) GN=dnaK PE=2 SV=1	E3PBA3|E3PBA3_ECOH1	52504960	40479352	47796308	26980314	23098172	13263759	161704272	39389764	49715316	22921330	14152608	31438726	42674988	42231204	24917.2
426.878	3	22.103	0.78478235, 0.8208967, 0.9313313	NQ[129.0426]GDHLLHSTR	0.6	E3PBA3_ECOH1	Chaperone protein DnaK OS=Escherichia coli O78:H11 (strain H10407 / ETEC) GN=dnaK PE=2 SV=1		12000491	10060904	18318444	9458223	1998226	1.84658e+06	150123216	17521348	7.03709e+06	1.47098e+06	7966416	5980708	20089094	33244912	7781009
643.851	2	58.71	0.96842444, 0.9709708	LESLVEDLVNR	1	E3PBA3_ECOH1	Chaperone protein DnaK OS=Escherichia coli O78:H11 (strain H10407 / ETEC) GN=dnaK PE=2 SV=1	E3PBA3|E3PBA3_ECOH1	57442992	65096400	49608732	36574320	22004582	26484766	318696416	39439800	108847024	49325272	27268426	65088392	91995464	83589376	835476
885.102	3	46.466	0.6424505, 0.77210635, 0.88217074, 0.8940446, 0.93377906	HSQVFSTAEDNQSAVTIHVLQGER	1	E3PBA3_ECOH1	Chaperone protein DnaK OS=Escherichia coli O78:H11 (strain H10407 / ETEC) GN=dnaK PE=2 SV=1	E3PBA3|E3PBA3_ECOH1	68678224	54288956	38001832	46224488	60858236	40224584	443681696	84289920	110825496	14068736	23918702	62424296	156307152	126156496	11934174
646.303	2	29.295	0.8909203, 0.94428533, 0.95135516, 0.9632497	ASSGLNEDEIQ[129.0426]K	0.97	E3PBA3_ECOH1	Chaperone protein DnaK OS=Escherichia coli O78:H11 (strain H10407 / ETEC) GN=dnaK PE=2 SV=1		39628632	39977928	39225348	35391932	16683057	20681822	227501120	27046786	65090552	14523797	15138941	34057308	57942096	55561660	28692684
606.003	3	51.708	0.8814176, 0.8970288	RIINEPTAAALAYGLDK	1	E3PBA3_ECOH1	Chaperone protein DnaK OS=Escherichia coli O78:H11 (strain H10407 / ETEC) GN=dnaK PE=2 SV=1	E3PBA3|E3PBA3_ECOH1	24237108	25930932	26874296	18466768	11236723	11842499	133331600	26670600	31632622	9906013	5869455	19841658	36912192	40400816	0
581.3	2	29.844	0.939753	MQELAQVSQK	1	E3PBA3_ECOH1	Chaperone protein DnaK OS=Escherichia coli O78:H11 (strain H10407 / ETEC) GN=dnaK PE=2 SV=1	E3PBA3|E3PBA3_ECOH1	25590854	24912346	30065792	11869825	24727456	13022223	118600984	48355100	21359148	11081132	5.37613e+06	9446623	14670952	18433810	2.22436e+06
761.017	3	51.192	0.8796401, 0.8803144, 0.8935093	TFEVLATNGDTHLGGEDFDSR	1	E3PBA3_ECOH1	Chaperone protein DnaK OS=Escherichia coli O78:H11 (strain H10407 / ETEC) GN=dnaK PE=2 SV=1	E3PBA3|E3PBA3_ECOH1	57930876	63844096	71137168	1.90258e+06	39457204	34540496	444496192	73973584	27279310	5.4439e+06	4762615	43769984	83636088	91404880	15991150
466.263	3	56.597	0.79787993, 0.79955465, 0.8780135	LIN[115.0269]YLVEEFKK	0.76	E3PBA3_ECOH1	Chaperone protein DnaK OS=Escherichia coli O78:H11 (strain H10407 / ETEC) GN=dnaK PE=2 SV=1		4.64193e+06	6.9128e+06	3.76615e+06	11852025	3.07283e+06	4184836	27869620	5647580	10460912	3.54653e+06	2.8635e+06	2.38781e+06	6931979	7929627	272116
430.248	2	30.425	0.52841115, 0.91574824, 0.9725731	VGSLEINK	0.62	E3PBA7_ECOH1	Na(+)/H(+) antiporter NhaA OS=Escherichia coli O78:H11 (strain H10407 / ETEC) GN=nhaA PE=3 SV=1	E3PBA7|E3PBA7_ECOH1	143528192	150777296	142429792	110326056	76979296	72270976	604828864	43740084	209708336	123604968	99964608	144629824	167883200	113292104	9068893
487.269	2	30.439	0.8192531, 0.8195742	ANLTAQIN[115.0269]K	0.74	E3PBB3_ECOH1	30S ribosomal protein S20 OS=Escherichia coli O78:H11 (strain H10407 / ETEC) GN=rpsT PE=3 SV=1		120699768	140141648	135640080	173969856	37569324	26045988	288241344	46098268	135784192	190499104	198233264	179542416	191644096	297810944	135439072
388.87982, 582.8161	2, 3	26.907	0.921008, 0.9539006, 0.9561235, 0.9565559, 0.9620917	KVYAAIEAGDK	1	E3PBB3_ECOH1	30S ribosomal protein S20 OS=Escherichia coli O78:H11 (strain H10407 / ETEC) GN=rpsT PE=3 SV=1	E3PBB3|E3PBB3_ECOH1	227595888	217628944	253724592	167700560	223806	509471	413585920	1.66348e+06	229685840	339405792	384750880	432373600	380640800	432230304	2.55142e+06
660.324	2	44.546	0.91242445, 0.94028133, 0.95898587, 0.96598995	AFNEMQPIVDR	1	E3PBB3_ECOH1	30S ribosomal protein S20 OS=Escherichia coli O78:H11 (strain H10407 / ETEC) GN=rpsT PE=3 SV=1	E3PBB3|E3PBB3_ECOH1	871269632	800473280	719161728	1576328832	39576420	48890976	1092793344	90996408	631720768	1626174720	1275528064	1017153344	400698112	932762624	67585480
487.269	2	31.055	0.8865214, 0.90768844, 0.9397719, 0.9673677	ANLTAQ[129.0426]INK	0.88	E3PBB3_ECOH1	30S ribosomal protein S20 OS=Escherichia coli O78:H11 (strain H10407 / ETEC) GN=rpsT PE=3 SV=1		345561952	393484448	449939680	473702464	10295597	8307416	731472000	14985031	361873504	436392832	536685664	513039424	711853056	1019269120	23635226
486.777	2	28.645	0.9686849, 0.969551, 0.9711993, 0.97270215, 0.97594917	ANLTAQINK	1	E3PBB3_ECOH1	30S ribosomal protein S20 OS=Escherichia coli O78:H11 (strain H10407 / ETEC) GN=rpsT PE=3 SV=1	E3PBB3|E3PBB3_ECOH1	4015047424	4225709056	4106329600	4685582336	41845724	83099248	6376857600	142266400	4265875456	6627443712	6975207424	4874360832	6280614400	8972821504	196259312
413.23752, 619.3544	2, 3	21.425	0.7272974, 0.8009748, 0.9232015, 0.93474287, 0.9405749, 0.94753, 0.9481391, 0.9509371, 0.9544955, 0.9606413	HKANLTAQINK	0.92, 1.0	E3PBB3_ECOH1	30S ribosomal protein S20 OS=Escherichia coli O78:H11 (strain H10407 / ETEC) GN=rpsT PE=3 SV=1	E3PBB3|E3PBB3_ECOH1	1604027264	1596139776	1651149184	3549986048	67207240	80107768	1865470080	86644176	1540420096	2076928768	2804892160	1625385344	1727177984	2768260608	97911624
518.769	2	30.462	0.75643045, 0.94051427, 0.9442608, 0.9473684, 0.9605069	VYAAIEAGDK	1	E3PBB3_ECOH1	30S ribosomal protein S20 OS=Escherichia coli O78:H11 (strain H10407 / ETEC) GN=rpsT PE=3 SV=1	E3PBB3|E3PBB3_ECOH1	1780701056	1813881728	1804295680	1384162560	87813504	104878560	2709418752	146640288	1877008768	2651771136	2892675840	3215587328	2906088704	3227278080	258054272
502.60342, 753.4015	2, 3	30.647	0.9347581, 0.9404043, 0.9405964, 0.95232224, 0.9554118, 0.95809865	VYAAIEAGDKAAAQK	1	E3PBB3_ECOH1	30S ribosomal protein S20 OS=Escherichia coli O78:H11 (strain H10407 / ETEC) GN=rpsT PE=3 SV=1	E3PBB3|E3PBB3_ECOH1	490077664	470184416	500600096	670575680	2.35512e+06	3.3982e+06	415635872	2.85814e+06	534858976	731430208	961536576	624202368	720815424	755404160	6682582
545.301	3	27.43	0.76730937, 0.9422962, 0.95394295	KVYAAIEAGDKAAAQK	1	E3PBB3_ECOH1	30S ribosomal protein S20 OS=Escherichia coli O78:H11 (strain H10407 / ETEC) GN=rpsT PE=3 SV=1	E3PBB3|E3PBB3_ECOH1	69840736	68458008	60565448	91331952	4.18738e+06	5949542	72850736	1.90306e+06	50702272	79723432	95264920	97328512	105404400	112996592	293574
690.392	2	58.103	0.95637065, 0.96083814	IGVTDYTILGTVK	1	E3PBB6_ECOH1	Isoleucine--tRNA ligase OS=Escherichia coli O78:H11 (strain H10407 / ETEC) GN=ileS PE=3 SV=1	E3PBB6|E3PBB6_ECOH1	24010444	19887504	24236992	13202654	14065052	12729099	120445136	21908222	35779088	13121294	6175844	15294739	21891340	22203482	2950132
656.874	2	62.912	0.9411245, 0.95900005	ANDIVVALLQEK	1	E3PBB6_ECOH1	Isoleucine--tRNA ligase OS=Escherichia coli O78:H11 (strain H10407 / ETEC) GN=ileS PE=3 SV=1	E3PBB6|E3PBB6_ECOH1	6294122	8710124	11478690	2672276	17492220	6014999	73736432	20081384	4730495	1.4706e+06	854732	663719	1.01275e+06	3653954	12495323
494.277	2	41.212	0.9018207, 0.9670745	LTALGDELR	1	E3PBB6_ECOH1	Isoleucine--tRNA ligase OS=Escherichia coli O78:H11 (strain H10407 / ETEC) GN=ileS PE=3 SV=1	E3PBB6|E3PBB6_ECOH1	17788470	18844102	19849976	12731355	15383692	12090656	123810704	18386230	30453108	6553870	5568378	14303384	15565136	13844290	2.45064e+06
1052.53	3	72.226	0.9062867, 0.9394186, 0.95735055, 0.9627145, 0.9666025	YGLETANPVGPDGTYLPGTYPTLDGVNVFK	1	E3PBB6_ECOH1	Isoleucine--tRNA ligase OS=Escherichia coli O78:H11 (strain H10407 / ETEC) GN=ileS PE=3 SV=1	E3PBB6|E3PBB6_ECOH1	10001027	7.88686e+06	9568440	7073383	4723464	2.14971e+06	61897088	8458474	15343846	2.52014e+06	2139592	4281798	6.30641e+06	10035693	22968460
941.807	3	60.763	0.8152925, 0.8698516, 0.88620687, 0.9034067	FVLLTSGATVADYNDAPADAQQSEVLK	1	E3PBB6_ECOH1	Isoleucine--tRNA ligase OS=Escherichia coli O78:H11 (strain H10407 / ETEC) GN=ileS PE=3 SV=1	E3PBB6|E3PBB6_ECOH1	2.98142e+06	7.21834e+06	5.89038e+06	2.84321e+06	283339	531499	71242168	2.64268e+06	6.16708e+06	627682	2.43819e+06	1949998	5645813	9841634	2038218
479.284	2	36.642	0.9636915, 0.971571	TIETIGPVK	1	E3PBC4_ECOH1	Flagellar M-ring protein OS=Escherichia coli O78:H11 (strain H10407 / ETEC) GN=ETEC_2041 PE=3 SV=1	E3PBC4|E3PBC4_ECOH1	137831104	141314816	149791456	307928960	45934740	71686992	62100028	1.22062e+06	127121920	190775744	189917072	184834048	110034568	139049888	577848
851.912	2	51.314	0.8774278, 0.93946356	FGISQFSEQVNYQR	1	E3PBC4_ECOH1	Flagellar M-ring protein OS=Escherichia coli O78:H11 (strain H10407 / ETEC) GN=ETEC_2041 PE=3 SV=1	E3PBC4|E3PBC4_ECOH1	32697570	22214232	32413002	78246176	4.22922e+06	7835754	15004504	0	26704368	39268100	37042396	30341024	26928100	34202496	1.39269e+06
437.735	2	28.555	0.915689, 0.9230231, 0.94038844	ALEGELSR	1	E3PBC4_ECOH1	Flagellar M-ring protein OS=Escherichia coli O78:H11 (strain H10407 / ETEC) GN=ETEC_2041 PE=3 SV=1	E3PBC4|E3PBC4_ECOH1	74931592	88490408	89471376	208862160	35159912	42204868	38782964	4.12387e+06	88054656	140025552	135197728	123270888	79324728	98574000	498694
558.504	4	27.166	0.9287722, 0.9469585, 0.9507476, 0.9615218	EQTEEQYRPN[115.0269]GDESHAALR	1	E3PBC4_ECOH1	Flagellar M-ring protein OS=Escherichia coli O78:H11 (strain H10407 / ETEC) GN=ETEC_2041 PE=3 SV=1		33659960	40917008	37894300	85531152	13754029	20252508	8.26054e+06	1.19436e+06	35390120	62856968	34106604	47054696	17713196	43007784	285971
681.849	2	54.199	0.87715024, 0.9502754, 0.96669567, 0.9675544	GGAVGFELLDQEK	1	E3PBC4_ECOH1	Flagellar M-ring protein OS=Escherichia coli O78:H11 (strain H10407 / ETEC) GN=ETEC_2041 PE=3 SV=1	E3PBC4|E3PBC4_ECOH1	104206136	105204704	94613336	265601296	53063872	67335432	25006104	25047322	122017896	185714144	135056704	119233232	53257416	96387792	13388487
415.5571, 622.8324	2, 3	19.914	0.93272775, 0.94153005, 0.9612532, 0.9689777, 0.9720392	LSKDEQLQQR	0.99, 1.0	E3PBC4_ECOH1	Flagellar M-ring protein OS=Escherichia coli O78:H11 (strain H10407 / ETEC) GN=ETEC_2041 PE=3 SV=1	E3PBC4|E3PBC4_ECOH1	58850312	66849616	61994500	157532192	8661403	27079154	27178186	1.34032e+06	49305772	108489128	112354048	77153224	47997540	68873992	0
427.758	2	26.267	0.972088	LAQQGLPK	0.98	E3PBC4_ECOH1	Flagellar M-ring protein OS=Escherichia coli O78:H11 (strain H10407 / ETEC) GN=ETEC_2041 PE=3 SV=1	E3PBC4|E3PBC4_ECOH1	99741808	94850384	100958440	204607648	33176150	48879820	39932712	17275710	107920264	135344976	156574512	126582344	68091024	79395296	1.26284e+06
587.784	2	33.543	0.9317365, 0.9459908, 0.9607779	EEVEDAVEVR	1	E3PBC4_ECOH1	Flagellar M-ring protein OS=Escherichia coli O78:H11 (strain H10407 / ETEC) GN=ETEC_2041 PE=3 SV=1	E3PBC4|E3PBC4_ECOH1	145456400	177866160	178059120	312288096	52522136	85112872	131863752	20383664	135643536	240910912	245945216	325237696	178222080	225031184	7.03302e+06
744.337	3	27.182	0.93498003, 0.9385731, 0.9416796, 0.94665384	EQTEEQ[129.0426]YRPNGDESHAALR	0.6	E3PBC4_ECOH1	Flagellar M-ring protein OS=Escherichia coli O78:H11 (strain H10407 / ETEC) GN=ETEC_2041 PE=3 SV=1		17804378	23332860	27570112	69657080	2.76536e+06	8887415	11984056	196009	16457654	33590560	30287538	26051558	12377710	16158131	101863576
448.709	2	19.888	0.9598021, 0.9618783	YASDVEGR	1	E3PBC4_ECOH1	Flagellar M-ring protein OS=Escherichia coli O78:H11 (strain H10407 / ETEC) GN=ETEC_2041 PE=3 SV=1	E3PBC4|E3PBC4_ECOH1	39998088	40669708	46369904	100750168	15092245	24406790	32989972	2.11685e+06	42940420	70317368	74410176	71403064	47822264	51975464	10760432
699.392	2	50.381	0.849039	SPSASVTVNLLPGR	1	E3PBC4_ECOH1	Flagellar M-ring protein OS=Escherichia coli O78:H11 (strain H10407 / ETEC) GN=ETEC_2041 PE=3 SV=1	E3PBC4|E3PBC4_ECOH1	30414308	38310512	27952912	105973696	21378912	23073058	16335615	8885207	47261796	48715232	31202602	72132640	46908064	53008708	11323388
385.268	2	44.73	0.904768, 0.9571385, 0.9682591	VVALVIR	1	E3PBC4_ECOH1	Flagellar M-ring protein OS=Escherichia coli O78:H11 (strain H10407 / ETEC) GN=ETEC_2041 PE=3 SV=1	E3PBC4|E3PBC4_ECOH1	87394296	75395040	88108848	269000704	2.05149e+06	37134536	39822760	4393.02	109192752	198367456	159974752	133037976	104336736	129081448	18929.2
514.51855, 685.69006	3, 4	42.362	0.7606208, 0.82262236, 0.8429282, 0.90922016, 0.90991086, 0.92507374, 0.94320863	FSEASGAIEVPADKVHELR	0.79, 0.99	E3PBC4_ECOH1	Flagellar M-ring protein OS=Escherichia coli O78:H11 (strain H10407 / ETEC) GN=ETEC_2041 PE=3 SV=1	E3PBC4|E3PBC4_ECOH1	177925424	171740960	188636448	459032192	92173448	119217248	43260284	26481982	190276496	255448768	247005232	214008240	164063840	143120912	49136632
385.711	2	20.504	0.7767368, 0.9035728, 0.9572911	GAEQPLR	0.99	E3PBC5_ECOH1	Flagellar motor switch protein FliG OS=Escherichia coli O78:H11 (strain H10407 / ETEC) GN=ETEC_2042 PE=3 SV=1	E3PBC5|E3PBC5_ECOH1	100261840	106514576	106822832	156104400	14474180	12981799	75262880	14146388	181485840	150128080	220441296	128599456	135677744	158157984	16037824
665.867	2	71.923	0.9312938, 0.94012797, 0.9427659	AASLLEDILETR	0.99	E3PBC5_ECOH1	Flagellar motor switch protein FliG OS=Escherichia coli O78:H11 (strain H10407 / ETEC) GN=ETEC_2042 PE=3 SV=1	E3PBC5|E3PBC5_ECOH1	3166307	4.17054e+06	3.33704e+06	15259338	2150762	2.86274e+06	2.89286e+06	1.10899e+06	8160634	12618294	4.40133e+06	10174601	9344019	9567616	3.13336e+06
509.251	2	19.307	0.8708576, 0.9540984	QGQ[129.0426]QSAELR	0.84	E3PBC9_ECOH1	Flagellar hook-length control protein OS=Escherichia coli O78:H11 (strain H10407 / ETEC) GN=ETEC_2046 PE=4 SV=1		14309950	23442600	19833134	21507420	8.21158e+06	26696622	19794050	6580250	28636240	17902088	20082814	20583040	44027584	37862428	4.81341e+06
799.40985, 1198.6118	2, 3	87.469	0.76827073, 0.931279, 0.96889335, 0.9690065, 0.9691356, 0.96977323, 0.97100323, 0.97118795, 0.9732661	VVPSPVFYALDTFTVNLGDADR	0.88, 1.0	E3PBD0_ECOH1	Flagellar protein FliL OS=Escherichia coli O78:H11 (strain H10407 / ETEC) GN=ETEC_2047 PE=4 SV=1	E3PBD0|E3PBD0_ECOH1	33819112	24162370	14713149	63636924	147497712	153878560	60418192	53638308	104973208	177566000	120873016	99094024	140087760	138754064	76953992
400.747	2	42.213	0.93214464, 0.96434945, 0.97005635	NLIAEIK	1	E3PBD0_ECOH1	Flagellar protein FliL OS=Escherichia coli O78:H11 (strain H10407 / ETEC) GN=ETEC_2047 PE=4 SV=1	E3PBD0|E3PBD0_ECOH1	226565312	236012800	236495584	263784624	207744320	235328816	153617808	79984360	234809264	276078272	268146624	371349120	221373600	314406752	59877420
656.877	2	41.596	0.8584542, 0.9215902, 0.9343256, 0.9444729	TTLSTPLVAGQPK	1	E3PBD0_ECOH1	Flagellar protein FliL OS=Escherichia coli O78:H11 (strain H10407 / ETEC) GN=ETEC_2047 PE=4 SV=1	E3PBD0|E3PBD0_ECOH1	298453760	365605728	373154016	359790080	339970272	364814720	203419568	105973568	326816544	425352256	315725728	520073760	279465664	438848640	98905560
431.281	2	62.696	0.9208303, 0.92784, 0.9488788	LLLLFSR	1	E3PBD0_ECOH1	Flagellar protein FliL OS=Escherichia coli O78:H11 (strain H10407 / ETEC) GN=ETEC_2047 PE=4 SV=1	E3PBD0|E3PBD0_ECOH1	51308972	59566168	64475604	50619316	73159824	89855024	46445760	17887670	73432344	126159584	79071880	143881520	93048552	121798160	24423240
524.332	2	60.646	0.95854145, 0.9662949	VLYIGITLR	1	E3PBD0_ECOH1	Flagellar protein FliL OS=Escherichia coli O78:H11 (strain H10407 / ETEC) GN=ETEC_2047 PE=4 SV=1	E3PBD0|E3PBD0_ECOH1	5489439	228723	0	18217594	24549730	23357628	5932706	6365842	15810778	29484224	30318508	60200168	19854932	28584396	31599812
550.801	2	39.024	0.91308	VVVVDVEDAR	1	E3PBD3_ECOH1	Flagellar protein OS=Escherichia coli O78:H11 (strain H10407 / ETEC) GN=ETEC_2050 PE=3 SV=1	E3PBD3|E3PBD3_ECOH1	13311926	13698487	12397685	24067798	6269526	7461967	9938691	2.63264e+06	14540359	18776550	20039038	33473946	22757486	23913560	0
525.991	3	57.913	0.95848423, 0.95923567, 0.9733485	LVLGVTAGQINLLHK	1	E3PBD3_ECOH1	Flagellar protein OS=Escherichia coli O78:H11 (strain H10407 / ETEC) GN=ETEC_2050 PE=3 SV=1	E3PBD3|E3PBD3_ECOH1	8288730	4.31778e+06	5328922	35936524	14319986	17354264	13524622	515776	32574630	44281080	31023000	33493668	23023654	28069034	0
496.263	2	49.53	0.90941983, 0.93381673	EADLGLFAR	1	E3PBD4_ECOH1	Flagellar biosynthetic protein FliP OS=Escherichia coli O78:H11 (strain H10407 / ETEC) GN=fliP PE=3 SV=1	E3PBD4|E3PBD4_ECOH1	37445136	46307408	37495632	42348532	16150704	8961671	12316539	3.89211e+06	13480513	25079480	16092660	55551680	41317156	43666744	3726792
750.38153, 1125.0681	2, 3	83.907	0.7794109, 0.89020795, 0.9392614, 0.94031817, 0.9415341, 0.95339626, 0.9624268, 0.9625223	ENESLDNEITAALEVGYLLR	1	E3PBE1_ECOH1	Cellulose synthesis regulatory protein (Signal transduction protein) OS=Escherichia coli O78:H11 (strain H10407 / ETEC) GN=ETEC_2058 PE=4 SV=1	E3PBE1|E3PBE1_ECOH1	5.96654e+06	3278093	949778	14651273	29163932	20868588	13768339	2.09885e+06	22781226	29862022	17167616	16427351	28340230	36061092	1.38243e+06
794.412	2	58.214	0.9575256, 0.9703082, 0.9734683	AGFYVSTQPTLFTR	1	E3PBE1_ECOH1	Cellulose synthesis regulatory protein (Signal transduction protein) OS=Escherichia coli O78:H11 (strain H10407 / ETEC) GN=ETEC_2058 PE=4 SV=1	E3PBE1|E3PBE1_ECOH1	38846464	39745256	42759796	53396380	49136616	37381844	31736298	2408133	54186184	39043468	28688762	56824872	70413048	118010880	5995355
681.0357, 1021.0492	2, 3	64.685	0.8867864, 0.8960039, 0.9319798, 0.93273365, 0.94042057, 0.9470459, 0.9581402	TLPVNGVSDALVSEGNLLSR	1	E3PBE1_ECOH1	Cellulose synthesis regulatory protein (Signal transduction protein) OS=Escherichia coli O78:H11 (strain H10407 / ETEC) GN=ETEC_2058 PE=4 SV=1	E3PBE1|E3PBE1_ECOH1	25992002	22188376	24255208	26850370	17104798	11275329	18209998	1.3766e+06	34333324	21174626	19568484	16348790	35140884	64930988	3.69846e+06
1021.54	2	64.051	0.9228707, 0.94797885, 0.95647115	TLPVN[115.0269]GVSDALVSEGNLLSR	1	E3PBE1_ECOH1	Cellulose synthesis regulatory protein (Signal transduction protein) OS=Escherichia coli O78:H11 (strain H10407 / ETEC) GN=ETEC_2058 PE=4 SV=1		13846833	16023168	15184237	17541788	9520237	7435714	7995721	347942	17039528	9203077	10278782	17579148	24995702	47426832	1.24263e+06
716.396	2	66.958	0.9564348, 0.95882064, 0.96630806, 0.9728261	EALVAPLDFTSLR	1	E3PBE1_ECOH1	Cellulose synthesis regulatory protein (Signal transduction protein) OS=Escherichia coli O78:H11 (strain H10407 / ETEC) GN=ETEC_2058 PE=4 SV=1	E3PBE1|E3PBE1_ECOH1	69990120	76255448	73334736	61488000	42659052	37318916	72879008	1.61026e+06	74806008	65233340	53524192	99897416	126533304	215735984	6.69979e+06
835.088	3	70.38	0.71256673, 0.78253996, 0.88081604, 0.94481367	VGGEEFC[160.0307]VILPGASLTQAAEVAER	1	E3PBE1_ECOH1	Cellulose synthesis regulatory protein (Signal transduction protein) OS=Escherichia coli O78:H11 (strain H10407 / ETEC) GN=ETEC_2058 PE=4 SV=1		7590648	4711443	2968843	15948409	12317506	14087632	13973430	3.9881e+06	15747302	8307187	13645136	13073160	27706508	32838814	3005113
470.94	3	43.671	0.87795246, 0.9150197	VLSHAAGLISSSLR	1	E3PBE1_ECOH1	Cellulose synthesis regulatory protein (Signal transduction protein) OS=Escherichia coli O78:H11 (strain H10407 / ETEC) GN=ETEC_2058 PE=4 SV=1	E3PBE1|E3PBE1_ECOH1	31524620	29620148	35598096	16470882	9165686	11237892	55826160	334538	31693888	21499222	24356808	45837728	81564912	128565664	6.29263e+06
663.319	3	54.017	0.8833532, 0.9064959, 0.9603216	YYGYVTQPWFVGHSQR	1	E3PBE1_ECOH1	Cellulose synthesis regulatory protein (Signal transduction protein) OS=Escherichia coli O78:H11 (strain H10407 / ETEC) GN=ETEC_2058 PE=4 SV=1	E3PBE1|E3PBE1_ECOH1	54311056	58723152	44216184	43232648	31918264	12787334	22285338	10874462	45216908	39060148	31893220	35713628	59512832	105635136	67669800
660.996	3	46.041	0.8926573, 0.9239776, 0.95930386	LLTSSNPDHPTGNIFDPR	0.95	E3PBE1_ECOH1	Cellulose synthesis regulatory protein (Signal transduction protein) OS=Escherichia coli O78:H11 (strain H10407 / ETEC) GN=ETEC_2058 PE=4 SV=1	E3PBE1|E3PBE1_ECOH1	52835820	57062168	63549492	42754588	27221920	23308782	57434700	6.10007e+06	40873940	17882118	29311886	37677416	52969620	122599296	19548208
420.571	3	39.946	0.8461305, 0.89304626	LAAQDPLKFEK	1	E3PBE3_ECOH1	Putative membrane protein OS=Escherichia coli O78:H11 (strain H10407 / ETEC) GN=ETEC_2060 PE=4 SV=1	E3PBE3|E3PBE3_ECOH1	24930828	26651748	17154036	22470138	9781788	12625902	17485272	5194736	21866246	8069519	6429460	22413444	39484256	81795864	4019959
549.322	2	56.424	0.9436777, 0.963307, 0.9712289	ELPVVWGVAK	1	E3PBE3_ECOH1	Putative membrane protein OS=Escherichia coli O78:H11 (strain H10407 / ETEC) GN=ETEC_2060 PE=4 SV=1	E3PBE3|E3PBE3_ECOH1	64147968	74845896	66328532	51059476	48555624	38531632	56424488	6741777	70388504	62833768	46523444	66360688	79228920	124493664	8.14952e+06
500.295	2	41.421	0.9025341, 0.91488415, 0.96014065	ILVIAADER	1	E3PBF0_ECOH1	Protein deglycase HchA OS=Escherichia coli O78:H11 (strain H10407 / ETEC) GN=hchA PE=2 SV=1	E3PBF0|E3PBF0_ECOH1	70408736	91895144	83994400	37620584	26539912	18323162	575991360	53567736	136743712	13216742	16952552	14408143	77918576	83409744	3776054
595.35	2	61.937	0.7574746, 0.8646786, 0.8774491	LTENILFLAR	1	E3PBF1_ECOH1	Two-component sensor kinase OS=Escherichia coli O78:H11 (strain H10407 / ETEC) GN=ETEC_2068 PE=4 SV=1	E3PBF1|E3PBF1_ECOH1	17326802	15595938	15009737	26061032	18589442	22021152	24642194	732572	14857156	11424702	16104662	28146628	33007092	63058068	192447
804.886	2	46.338	0.9220443, 0.96095884	ALWPEQTATTGDYR	1	E3PBF3_ECOH1	5-hydroxyisourate hydrolase OS=Escherichia coli O78:H11 (strain H10407 / ETEC) GN=ETEC_2070 PE=3 SV=1	E3PBF3|E3PBF3_ECOH1	21072114	16451240	14772861	2.20439e+06	144208544	70169456	5555493	126258320	0	543153	2.53249e+06	4528866	1.52836e+06	0	112065824
813.74	3	54.769	0.9331486, 0.9577735	VNEHYHVPLLLSQYGYSTYR	1	E3PBF3_ECOH1	5-hydroxyisourate hydrolase OS=Escherichia coli O78:H11 (strain H10407 / ETEC) GN=ETEC_2070 PE=3 SV=1	E3PBF3|E3PBF3_ECOH1	6.51732e+06	6.53394e+06	2.151e+06	0	57592336	54809352	0	42146704	0	0	0	0	0	0	83426080
495.76562, 660.6844	3, 4	41.426	0.53023493, 0.6950692, 0.8892493, 0.9392587	ISGEVAKPLTLDHDDLTR	0.99, 1.0	E3PBF4_ECOH1	Protein-methionine-sulfoxide reductase catalytic subunit MsrP OS=Escherichia coli O78:H11 (strain H10407 / ETEC) GN=msrP PE=3 SV=1	E3PBF4|E3PBF4_ECOH1	61786148	68831800	65011264	20037392	210510464	130103000	15537572	210406992	22210726	24346116	19739990	8678537	53300108	22728064	130435672
826.883	2	56.526	0.88952637, 0.90787643, 0.9691976	VSGYNNFYEFGLDK	1	E3PBF4_ECOH1	Protein-methionine-sulfoxide reductase catalytic subunit MsrP OS=Escherichia coli O78:H11 (strain H10407 / ETEC) GN=msrP PE=3 SV=1	E3PBF4|E3PBF4_ECOH1	27269052	14725138	11586364	356074	83483096	50347896	1682329	98850120	1136160	2.4147e+06	447397	722385	2730351	2.97288e+06	212572512
473.757	2	31.953	0.507643	RFPLEER	0.98	E3PBF4_ECOH1	Protein-methionine-sulfoxide reductase catalytic subunit MsrP OS=Escherichia coli O78:H11 (strain H10407 / ETEC) GN=msrP PE=3 SV=1	E3PBF4|E3PBF4_ECOH1	23638560	25068374	24601544	2.88539e+06	78629560	47868724	29086924	71755480	4.08011e+06	2890827	2.46836e+06	5.63794e+06	22469222	32920462	46244972
614.351	2	42.444	0.8467765, 0.8824139, 0.9522628	LLALAEPTSNAK	1	E3PBF4_ECOH1	Protein-methionine-sulfoxide reductase catalytic subunit MsrP OS=Escherichia coli O78:H11 (strain H10407 / ETEC) GN=msrP PE=3 SV=1	E3PBF4|E3PBF4_ECOH1	35896436	29877474	42539260	1.07548e+06	151091488	88944232	2504200	151560560	3466816	327236	1.76072e+06	2.28458e+06	1.57831e+06	688375	172125584
771.073	3	57.499	0.679244, 0.8902159, 0.90176195	ALEFSKPAAWQNNLPLTPADK	1	E3PBF4_ECOH1	Protein-methionine-sulfoxide reductase catalytic subunit MsrP OS=Escherichia coli O78:H11 (strain H10407 / ETEC) GN=msrP PE=3 SV=1	E3PBF4|E3PBF4_ECOH1	11189257	8756692	7.86666e+06	776740	25801700	18196708	0	53931040	602039	0	0	20305.2	375348	255762	76476152
430.728	2	41.351	0.842277	TDPWTLK	0.92	E3PBF4_ECOH1	Protein-methionine-sulfoxide reductase catalytic subunit MsrP OS=Escherichia coli O78:H11 (strain H10407 / ETEC) GN=msrP PE=3 SV=1	E3PBF4|E3PBF4_ECOH1	26801128	35857356	35523660	6854198	59731700	35490424	3.05357e+06	62038052	39447416	28606994	18968264	5.21048e+06	56642364	6.36536e+06	106685480
631.348	2	51.125	0.94116217, 0.9669695, 0.9701672	FIGSGGILDVQR	1	E3PBF4_ECOH1	Protein-methionine-sulfoxide reductase catalytic subunit MsrP OS=Escherichia coli O78:H11 (strain H10407 / ETEC) GN=msrP PE=3 SV=1	E3PBF4|E3PBF4_ECOH1	40802320	34086516	37405788	1.1385e+06	185747136	117135760	3.85488e+06	190653904	1.45598e+06	543404	0	629541	35274.2	558235	441856192
760.857	2	34.057	0.9146263, 0.9535705, 0.95943695	AANGVFDDTNVQNR	1	E3PBF6_ECOH1	Putative exported protein OS=Escherichia coli O78:H11 (strain H10407 / ETEC) GN=ETEC_2073 PE=4 SV=1	E3PBF6|E3PBF6_ECOH1	14890991	21614154	18225668	641337	82997520	50129060	846208	100043376	92147.3	360983	2.09297e+06	1.32098e+06	1.20353e+06	6135498	223306192
761.35114, 761.35376	2	35.092	0.69625384, 0.75137246, 0.7577489, 0.7968864	AAN[115.0269]GVFDDTNVQNR	0.96, 1.0	E3PBF6_ECOH1	Putative exported protein OS=Escherichia coli O78:H11 (strain H10407 / ETEC) GN=ETEC_2073 PE=4 SV=1		18310628	24700880	29200670	4649008	57411608	52092900	502914	54097328	13840014	2.30789e+06	23801516	65953700	2.09432e+06	13128876	62975672
423.739	2	36.056	0.81853	LDPVFQK	0.68	E3PBF6_ECOH1	Putative exported protein OS=Escherichia coli O78:H11 (strain H10407 / ETEC) GN=ETEC_2073 PE=4 SV=1	E3PBF6|E3PBF6_ECOH1	5.82452e+06	6610753	7607400	402171	25003226	14056677	1.23905e+06	26868214	1313599	0	336087	609222	415206	1353.76	17993656
487.26	3	48.424	0.55588675, 0.9033145, 0.94740635	YIQFSDHIIAPR	1	E3PBF6_ECOH1	Putative exported protein OS=Escherichia coli O78:H11 (strain H10407 / ETEC) GN=ETEC_2073 PE=4 SV=1	E3PBF6|E3PBF6_ECOH1	93786632	81677696	96141896	21043152	308775744	245307088	113975696	385383072	22447232	22434572	20480790	40575404	35988692	30206420	605014016
472.555	3	34.778	0.6107207, 0.8776369	YLFEC[160.0307]KDPESK	1	E3PBF6_ECOH1	Putative exported protein OS=Escherichia coli O78:H11 (strain H10407 / ETEC) GN=ETEC_2073 PE=4 SV=1		9792574	15740418	11044176	594082	54003044	36497988	1.0371e+06	78829424	444814	68629.2	681861	1.53748e+06	1.4868e+06	258210	91333896
676.681	3	55.738	0.8257417, 0.94264114, 0.9484804	LAVNLVGPHYFDGDNQLR	1	E3PBH0_ECOH1	Pesticin/yersiniabactin TonB-dependent receptor OS=Escherichia coli O78:H11 (strain H10407 / ETEC) GN=ETEC_2086 PE=3 SV=1	E3PBH0|E3PBH0_ECOH1	29178292	28656844	38491160	57731212	29947586	39939420	41496248	59988620	47860172	68524872	54293184	40236032	23184946	25268204	12674984
510.924	3	41.653	0.7453233, 0.8763356, 0.9707333	RQ[129.0426]AELDGM[147.0354]PAINAK	0.73	E3PBH3_ECOH1	IS2 transposase OS=Escherichia coli O78:H11 (strain H10407 / ETEC) GN=ETEC_p948_0480 PE=4 SV=1		193130304	203747056	206286752	249101456	45747920	97039520	112095536	86100248	175918208	290816064	251332320	302537024	237427312	176782816	94313688
505.594	3	42.601	0.8774311, 0.9380522, 0.94862956, 0.9692487	RQ[129.0426]AELDGMPAINAK	0.99	E3PBH3_ECOH1	IS2 transposase OS=Escherichia coli O78:H11 (strain H10407 / ETEC) GN=ETEC_p948_0480 PE=4 SV=1		470488160	458860352	533883936	560445632	64837292	160467536	599481984	175771728	375682656	473475456	661567680	944462656	553425536	646010688	72459048
505.27	3	70.718	0.92162615, 0.9282355, 0.93334836, 0.94016284, 0.9526931	QHGVAASQ[129.0426]LFLWR	0.6	E3PBH4_ECOH1	Putative IS protein OS=Escherichia coli O78:H11 (strain H10407 / ETEC) GN=ETEC_0426 PE=4 SV=1		138474096	129909752	144041056	215537408	992469	3.46289e+06	114569016	2707653	314425504	267265232	319696672	240642432	195499296	212867344	3.04994e+06
837.114	3	76.269	0.8167596, 0.84343725, 0.9013476, 0.9154937	DDHVLDAVLPPDIPIPSIAEVQR	1	E3PBH8_ECOH1	AMP nucleosidase OS=Escherichia coli O78:H11 (strain H10407 / ETEC) GN=amn PE=3 SV=1	E3PBH8|E3PBH8_ECOH1	2466955	3.27065e+06	3.67776e+06	2.2359e+06	3688073	4543498	25018020	2.84236e+06	7322046	1.43913e+06	686470	1.45527e+06	3034229	5469627	948019
378.704	2	28.132	0.88157105, 0.88761073	LPGQAN[115.0269]R	0.67	E3PBH8_ECOH1	AMP nucleosidase OS=Escherichia coli O78:H11 (strain H10407 / ETEC) GN=amn PE=3 SV=1		62853100	69182440	64676568	4266679	220949248	190178272	30214920	392292224	5230222	2.12322e+06	4717066	8067183	3952632	6220618	255294912
508.901	3	44.574	0.96449107, 0.967561, 0.9677996	WSQGLDFEHYSR	1	E3PBI5_ECOH1	Adenosylcobinamide-GDP ribazoletransferase OS=Escherichia coli O78:H11 (strain H10407 / ETEC) GN=cobS PE=3 SV=1	E3PBI5|E3PBI5_ECOH1	141077440	147697248	141940176	194265648	45433568	54002040	66414452	50919196	217096048	181798944	152883088	293842944	174589360	111393696	28054144
581.808	2	49.487	0.590989, 0.97019327	EEGLGNVFIGK	0.75	E3PBI5_ECOH1	Adenosylcobinamide-GDP ribazoletransferase OS=Escherichia coli O78:H11 (strain H10407 / ETEC) GN=cobS PE=3 SV=1	E3PBI5|E3PBI5_ECOH1	187734560	202177344	205325264	255370816	79947792	71199776	310069568	9892655	315572352	223310976	202054368	324739328	278865344	193612048	44453104
690.836	2	44.073	0.7399321, 0.7561977, 0.8994459, 0.9574488, 0.96024275	EGGLADFTTVNQ[129.0426]K	0.6	E3PBK1_ECOH1	Putative adhesin autotransporter OS=Escherichia coli O78:H11 (strain H10407 / ETEC) GN=ETEC_2119 PE=4 SV=1		249886432	231410528	211325200	64611964	12441587	28698498	277495680	489544160	588115584	50066208	106510336	436726080	456655232	92443616	125006072
851.95703, 851.95795	2	55.839	0.58405393, 0.8010819, 0.8466271, 0.8693068, 0.91772187, 0.9480614	QGGALVTSTAATVLGSNR	1	E3PBK1_ECOH1	Putative adhesin autotransporter OS=Escherichia coli O78:H11 (strain H10407 / ETEC) GN=ETEC_2119 PE=4 SV=1	E3PBK1|E3PBK1_ECOH1;E3PD73|E3PD73_ECOH1	43922920	44598520	41423676	2612830	9260296	7785002	59254476	186170880	122038080	12079366	2.90578e+06	90061784	139082832	9061623	100193704
711.0255, 1066.0343	2, 3	44.565	0.85828197, 0.90239066, 0.94470185, 0.94665456, 0.95718664, 0.9579777, 0.96059185, 0.96456707, 0.96624476, 0.9662683	VSLDGSNASDQLVINGGQATGK	1	E3PBK1_ECOH1	Putative adhesin autotransporter OS=Escherichia coli O78:H11 (strain H10407 / ETEC) GN=ETEC_2119 PE=4 SV=1	E3PBK1|E3PBK1_ECOH1;E3PD73|E3PD73_ECOH1	487383104	475533440	402580672	83459776	20254744	32207508	646547584	1345848960	1105859200	75535000	143787440	836873600	695544384	174161248	428246816
548.767	2	18.175	0.91169965, 0.93878675, 0.958381, 0.9624912	FGHGSAQ[129.0426]HVR	1	E3PBK1_ECOH1	Putative adhesin autotransporter OS=Escherichia coli O78:H11 (strain H10407 / ETEC) GN=ETEC_2119 PE=4 SV=1		11352958	19384726	22113302	2.0083e+06	738216	1.08888e+06	26824664	50285872	45238444	1.12341e+06	3.349e+06	26025810	27968944	3.387e+06	27813142
605.978, 908.4632	2, 3	31.794	0.8687322, 0.9028406, 0.9210867, 0.9517764, 0.95363843, 0.9644324, 0.9657001	LSIQGGHLGHDNNGGIAR	1	E3PBK1_ECOH1	Putative adhesin autotransporter OS=Escherichia coli O78:H11 (strain H10407 / ETEC) GN=ETEC_2119 PE=4 SV=1	E3PBK1|E3PBK1_ECOH1;E3PD73|E3PD73_ECOH1	464120128	457220736	431355200	55974944	20391610	51978476	712984640	1145444096	1398585344	116078112	121068416	667063360	1041518144	197287104	421442176
701.7098, 1052.0604	2, 3	67.196	0.6577469, 0.8464037, 0.85248893, 0.9038061, 0.94371516, 0.96801436, 0.9693107, 0.97015893	HGVSELPVNWWVQPSVIR	1	E3PBK1_ECOH1	Putative adhesin autotransporter OS=Escherichia coli O78:H11 (strain H10407 / ETEC) GN=ETEC_2119 PE=4 SV=1	E3PBK1|E3PBK1_ECOH1	221549104	211334160	204135232	89348848	76488928	120075152	74508024	157787072	210659344	149785824	191699184	973961152	111659784	224733232	29404738
722.873	2	46.045	0.871241	NGTSLDLQAGLEAR	1	E3PBK1_ECOH1	Putative adhesin autotransporter OS=Escherichia coli O78:H11 (strain H10407 / ETEC) GN=ETEC_2119 PE=4 SV=1	E3PBK1|E3PBK1_ECOH1;E3PD73|E3PD73_ECOH1	76241224	72748344	65347240	25303086	3358442	10343440	152755376	268688256	202356624	24816500	11168656	153488464	234168448	32711674	91597464
500.2373, 749.85205	2, 3	18.314	0.78325576, 0.89719456, 0.9253002, 0.9294421, 0.9326145, 0.93741333, 0.9412928, 0.9415878, 0.96462387	SHQTGVNGENNSVR	1	E3PBK1_ECOH1	Putative adhesin autotransporter OS=Escherichia coli O78:H11 (strain H10407 / ETEC) GN=ETEC_2119 PE=4 SV=1	E3PBK1|E3PBK1_ECOH1;E3PD73|E3PD73_ECOH1	323780320	440921952	382008800	69436872	29586028	52659448	617959232	879991552	1214128768	102372456	156138400	559222592	777780352	149509168	331622048
788.4082, 1182.1077	2, 3	64.917	0.72150034, 0.8351523, 0.9492315, 0.95002586, 0.9500513, 0.95381606, 0.95389456, 0.96037334, 0.96088344, 0.9626343, 0.9651675, 0.96560997, 0.9677703	TWLAFTNVGNSNLGVATSGQGIR	1	E3PBK1_ECOH1	Putative adhesin autotransporter OS=Escherichia coli O78:H11 (strain H10407 / ETEC) GN=ETEC_2119 PE=4 SV=1	E3PBK1|E3PBK1_ECOH1;E3PD73|E3PD73_ECOH1	1448300288	1423449344	1430149888	541558976	128491160	308988640	1814967296	3950519552	4993327616	704015808	660744384	2614802688	3188340224	713386048	765320832
723.366	2	49.932	0.504778	N[115.0269]GTSLDLQAGLEAR	0.94	E3PBK1_ECOH1	Putative adhesin autotransporter OS=Escherichia coli O78:H11 (strain H10407 / ETEC) GN=ETEC_2119 PE=4 SV=1		12537224	9532643	12115128	2.15519e+06	3937123	1.9923e+06	14454140	26959326	106348376	4.14442e+06	5.63179e+06	30650044	46116484	7.20909e+06	12614234
690.341	2	42.911	0.8413019, 0.8457537, 0.9036821, 0.93218607, 0.9529561, 0.96442807	EGGLADFTTVNQK	1	E3PBK1_ECOH1	Putative adhesin autotransporter OS=Escherichia coli O78:H11 (strain H10407 / ETEC) GN=ETEC_2119 PE=4 SV=1	E3PBK1|E3PBK1_ECOH1;E3PD73|E3PD73_ECOH1	863903104	804159808	794093888	136494496	139139008	150766416	1360026496	2582266880	2402720256	213793360	265609264	1277185920	1805524480	470445952	1130342144
539.779	2	34.176	0.88196486, 0.9524666, 0.9630178, 0.967782	LGNFTVENGK	1	E3PBK1_ECOH1	Putative adhesin autotransporter OS=Escherichia coli O78:H11 (strain H10407 / ETEC) GN=ETEC_2119 PE=4 SV=1	E3PBK1|E3PBK1_ECOH1;E3PD73|E3PD73_ECOH1	475912224	525447232	532553952	66716228	64792528	86141000	878045568	1825088768	1140924928	73045456	99764040	773753472	843324416	223053360	663301376
454.98138, 454.98148, 606.30725	3, 4	33.273	0.9120701, 0.95291847, 0.95941967, 0.9631748, 0.96341854, 0.96579766, 0.96612746, 0.9673821, 0.9681859, 0.96903497, 0.96940935, 0.9700356, 0.9707979, 0.9728016	LSIQGGHLGHDNN[115.0269]GGIAR	0.6	E3PBK1_ECOH1	Putative adhesin autotransporter OS=Escherichia coli O78:H11 (strain H10407 / ETEC) GN=ETEC_2119 PE=4 SV=1		1198895104	1239326592	1338542592	272680832	229485808	305137792	1420490496	2177491968	3531981824	336855168	468524256	1903717120	2854986240	524948992	911245056
540.2713, 540.2718	2	35.63	0.8801723, 0.9372064, 0.9390275, 0.9570556, 0.95834, 0.9643335	LGNFTVEN[115.0269]GK	1	E3PBK1_ECOH1	Putative adhesin autotransporter OS=Escherichia coli O78:H11 (strain H10407 / ETEC) GN=ETEC_2119 PE=4 SV=1		798795904	846347456	866198656	151039616	94790288	152537008	1138087168	1804749184	2184557568	202454912	264931856	1457931776	1609537408	350859872	985266816
408.234	2	37.789	0.8546445, 0.9463621, 0.9621237, 0.9638814, 0.96989733	LEGDLLR	1	E3PBK1_ECOH1	Putative adhesin autotransporter OS=Escherichia coli O78:H11 (strain H10407 / ETEC) GN=ETEC_2119 PE=4 SV=1	E3PBK1|E3PBK1_ECOH1;E3PD73|E3PD73_ECOH1	1585645312	1678165760	1780534144	386677312	303268224	509446048	1821447168	2499233792	4262718976	416869760	637742144	2404725248	3685377280	742756416	1202052480
530.275	2	29.561	0.74036974, 0.9185057, 0.9644075, 0.96720773	ADGVVLESGGR	1	E3PBK1_ECOH1	Putative adhesin autotransporter OS=Escherichia coli O78:H11 (strain H10407 / ETEC) GN=ETEC_2119 PE=4 SV=1	E3PBK1|E3PBK1_ECOH1;E3PD73|E3PD73_ECOH1	1284532096	1391005056	1363401472	249612032	172496304	221075520	1912768000	2887335168	3152882688	389506368	523224416	2275701504	2791075584	587349888	1244650240
788.742	3	59.634	0.913991	TWLAFTN[115.0269]VGNSNLGVATSGQGIR	0.64	E3PBK1_ECOH1	Putative adhesin autotransporter OS=Escherichia coli O78:H11 (strain H10407 / ETEC) GN=ETEC_2119 PE=4 SV=1		12766950	10314089	9158981	308032	2.97686e+06	2115937	8364605	37755468	28263524	0	1.44399e+06	11467135	20618368	1.601e+06	4201303
599.754	2	46.15	0.9164339, 0.94365424, 0.9532073, 0.9539685	DSDEDWYLR	1	E3PBK1_ECOH1	Putative adhesin autotransporter OS=Escherichia coli O78:H11 (strain H10407 / ETEC) GN=ETEC_2119 PE=4 SV=1	E3PBK1|E3PBK1_ECOH1;E3PD73|E3PD73_ECOH1	1752488320	1811419648	1784386816	300294336	178295616	273832352	2049743744	4651862016	3341977600	322608512	362768768	2407822592	2834703616	599344064	1587653888
707.833	2	37.765	0.96386915, 0.9655473, 0.9667227, 0.97084814	GATPESSGSYGFVR	1	E3PBK1_ECOH1	Putative adhesin autotransporter OS=Escherichia coli O78:H11 (strain H10407 / ETEC) GN=ETEC_2119 PE=4 SV=1	E3PBK1|E3PBK1_ECOH1;E3PD73|E3PD73_ECOH1	1028387456	1110019200	1123487488	176401584	39281556	111088320	1430015616	1559993088	2787408384	279920448	310401888	1758290560	2533456128	477560032	559107136
508.761	2	24.695	0.91767913, 0.9213325, 0.92818177, 0.94497085	SNSPVTFHK	1	E3PBK1_ECOH1	Putative adhesin autotransporter OS=Escherichia coli O78:H11 (strain H10407 / ETEC) GN=ETEC_2119 PE=4 SV=1	E3PBK1|E3PBK1_ECOH1;E3PD73|E3PD73_ECOH1	904476608	898699584	974582784	212639520	126609704	160793792	1471465856	2204655104	2380210688	218443600	348028704	1438889856	1782605312	313199168	1076859392
707.36	3	47.076	0.75669247, 0.8708647, 0.9435639, 0.95252585, 0.9612545, 0.9693715, 0.9698239	LGNFTVEN[115.0269]GKADGVVLESGGR	0.6	E3PBK1_ECOH1	Putative adhesin autotransporter OS=Escherichia coli O78:H11 (strain H10407 / ETEC) GN=ETEC_2119 PE=4 SV=1		524199264	501717216	427527360	103907240	201910224	189855040	463795296	1377625856	1114412800	97090424	116263856	657960320	900860416	301907264	835159104
501.9301, 752.3914	2, 3	29.079	0.94691956, 0.9605803, 0.97145057	TRVDDGGTLAVSAGGK	1	E3PBK1_ECOH1	Putative adhesin autotransporter OS=Escherichia coli O78:H11 (strain H10407 / ETEC) GN=ETEC_2119 PE=4 SV=1	E3PBK1|E3PBK1_ECOH1	58495720	66883008	57944592	26181364	16001238	26704152	11291410	41461820	40006312	29278802	80729320	421144704	13828191	54670072	1.99726e+06
565.917	3	31.549	0.8884347, 0.9059866, 0.96331644	LGSHNDMTFGEGTSSR	1	E3PBK1_ECOH1	Putative adhesin autotransporter OS=Escherichia coli O78:H11 (strain H10407 / ETEC) GN=ETEC_2119 PE=4 SV=1	E3PBK1|E3PBK1_ECOH1;E3PD73|E3PD73_ECOH1	34146768	27359096	16926132	4.82144e+06	400742	2.04443e+06	91064400	193357776	41344496	1.1778e+06	1.75995e+06	50538024	10294994	16193594	9716430
399.54694, 598.817	2, 3	29.563	0.73192155, 0.9559909, 0.96031404, 0.96598655, 0.9678269, 0.96800405, 0.9715201, 0.9733687	LDVLEGHSAQK	1	E3PBK1_ECOH1	Putative adhesin autotransporter OS=Escherichia coli O78:H11 (strain H10407 / ETEC) GN=ETEC_2119 PE=4 SV=1	E3PBK1|E3PBK1_ECOH1	563438976	593094592	573239232	245803968	230311776	275547328	275570240	368135328	415716352	353207936	579942080	3723229696	369366976	781597632	141358464
503.95068, 755.42255	2, 3	36.176	0.8185322, 0.9331248, 0.9386157, 0.965413, 0.965844, 0.96920633, 0.97068024, 0.97208494	LQVNAGGTATHVTLK	1	E3PBK1_ECOH1	Putative adhesin autotransporter OS=Escherichia coli O78:H11 (strain H10407 / ETEC) GN=ETEC_2119 PE=4 SV=1	E3PBK1|E3PBK1_ECOH1	473346400	453956128	495290112	203542976	174185968	212075664	218115056	309006592	388157504	356932096	588279808	3434832640	287744608	693291328	107504264
711.354	3	45.338	0.90526783, 0.9216725, 0.9502835	VSLDGSNASDQLVIN[115.0269]GGQATGK	0.65	E3PBK1_ECOH1	Putative adhesin autotransporter OS=Escherichia coli O78:H11 (strain H10407 / ETEC) GN=ETEC_2119 PE=4 SV=1		387767008	339838368	346494656	54973568	6.98751e+06	18492020	466383488	748676096	979802496	126594976	112017824	508022464	755894784	202124112	250627584
599.308	2	30.572	0.926425, 0.9548176	LDVLEGHSAQ[129.0426]K	1	E3PBK1_ECOH1	Putative adhesin autotransporter OS=Escherichia coli O78:H11 (strain H10407 / ETEC) GN=ETEC_2119 PE=4 SV=1		9141032	9452922	11655058	3.90219e+06	5750269	7.71967e+06	4359953	8907746	8.08087e+06	3.16068e+06	8926710	110630624	2156860	9992998	2.81582e+06
623.817	2	30.305	0.70734715, 0.8581692, 0.9608696, 0.96648437, 0.96825415	VDDGGTLAVSAGGK	1	E3PBK1_ECOH1	Putative adhesin autotransporter OS=Escherichia coli O78:H11 (strain H10407 / ETEC) GN=ETEC_2119 PE=4 SV=1	E3PBK1|E3PBK1_ECOH1	310025888	303971904	313125344	146574848	92410328	131685464	132614872	185758976	227705712	191296416	350477280	2219361536	134836976	285397184	64022584
846.176, 1127.8986	3, 4	62.055	0.8023842, 0.8655455, 0.8680446, 0.9272324, 0.93253607, 0.96037936, 0.96097875, 0.961842, 0.96769565, 0.9680897, 0.96860456, 0.969637, 0.97273993	VVDAQNGATTEEGAFALSRPLQAGAFNYTLNR	1	E3PBK1_ECOH1	Putative adhesin autotransporter OS=Escherichia coli O78:H11 (strain H10407 / ETEC) GN=ETEC_2119 PE=4 SV=1	E3PBK1|E3PBK1_ECOH1;E3PD73|E3PD73_ECOH1	367316000	383000992	348630048	72274880	65716360	65923148	378160800	1367511936	1183391744	109571000	89219864	450117792	763169856	114538232	419899264
1128.23	3	62.851	0.64994514, 0.9175334, 0.9410343, 0.95164967	VVDAQN[115.0269]GATTEEGAFALSRPLQAGAFNYTLNR	0.6	E3PBK1_ECOH1	Putative adhesin autotransporter OS=Escherichia coli O78:H11 (strain H10407 / ETEC) GN=ETEC_2119 PE=4 SV=1		195808368	192407984	190266112	40500560	67919824	84972088	175752320	540849984	689204096	43272856	66286080	241394112	465638944	64269944	289211456
992.487	3	74.775	0.87520015, 0.9364168, 0.9413698, 0.9586501	DDAGSLGGYLNLTHTSSGLWADIVAQGTR	1	E3PBK1_ECOH1	Putative adhesin autotransporter OS=Escherichia coli O78:H11 (strain H10407 / ETEC) GN=ETEC_2119 PE=4 SV=1	E3PBK1|E3PBK1_ECOH1	20027742	11362109	3.77527e+06	22300728	13899451	27588548	17530014	30762166	51244624	53466780	57321160	242177280	42323008	73217128	4065222
788.737	3	65.702	0.7735842, 0.83693534, 0.86305165, 0.87463003, 0.92180526, 0.9250396	TWLAFTNVGNSNLGVATSGQ[129.0426]GIR	0.63	E3PBK1_ECOH1	Putative adhesin autotransporter OS=Escherichia coli O78:H11 (strain H10407 / ETEC) GN=ETEC_2119 PE=4 SV=1		168055216	153455568	165825968	41574832	38436300	89019176	197923232	586672960	565342208	32898240	61527100	281562720	366446400	80230056	156827760
839.43	2	42.091	0.90652716, 0.95844567, 0.96056885	LTTTNLTGQGGTINMR	1	E3PBK1_ECOH1	Putative adhesin autotransporter OS=Escherichia coli O78:H11 (strain H10407 / ETEC) GN=ETEC_2119 PE=4 SV=1	E3PBK1|E3PBK1_ECOH1;E3PD73|E3PD73_ECOH1	140930976	131342592	133886064	39548484	32969600	11403655	194724512	485018880	427494720	153592608	105268248	225673840	146490160	5.56668e+06	126592520
513.217	2	19.459	0.96623397, 0.96883315	ASSDNNDFR	1	E3PBK1_ECOH1	Putative adhesin autotransporter OS=Escherichia coli O78:H11 (strain H10407 / ETEC) GN=ETEC_2119 PE=4 SV=1	E3PBK1|E3PBK1_ECOH1	76537944	104875880	99828000	35872788	22913588	51297452	31208836	53928284	79271864	44945312	117819808	620307264	60464168	143177424	56824320
702.037	3	68.46	0.74173856, 0.8778938, 0.9340217	HGVSELPVNWWVQ[129.0426]PSVIR	0.88	E3PBK1_ECOH1	Putative adhesin autotransporter OS=Escherichia coli O78:H11 (strain H10407 / ETEC) GN=ETEC_2119 PE=4 SV=1		28460104	26286506	21129572	15147832	12688014	18301776	12891365	23324088	36796448	20759994	25951892	107528712	30422410	48584504	2.80027e+06
455.227	4	34.881	0.84116036, 0.8610384, 0.9344865, 0.94304985	LSIQ[129.0426]GGHLGHDN[115.0269]NGGIAR	0.6	E3PBK1_ECOH1	Putative adhesin autotransporter OS=Escherichia coli O78:H11 (strain H10407 / ETEC) GN=ETEC_2119 PE=4 SV=1		82160360	75199152	78878616	34803640	14463775	14969006	90736720	110060304	190013456	18822184	31289810	119699104	186398464	56683648	39981140
565.656	3	33.009	0.91419506, 0.95872545	GKLQVNAGGTATHVTLK	1	E3PBK1_ECOH1	Putative adhesin autotransporter OS=Escherichia coli O78:H11 (strain H10407 / ETEC) GN=ETEC_2119 PE=4 SV=1	E3PBK1|E3PBK1_ECOH1	43028456	37726456	41925208	28991816	9533290	17607198	7374526	29524652	34993960	22538952	63480392	305780928	18988184	56512544	9613380
847.431	2	35.721	0.82941	LTTTNLTGQGGTINM[147.0354]R	0.99	E3PBK1_ECOH1	Putative adhesin autotransporter OS=Escherichia coli O78:H11 (strain H10407 / ETEC) GN=ETEC_2119 PE=4 SV=1		2.39309e+06	3.9263e+06	3.61252e+06	655349	0	0	1.338e+06	8.3873e+06	25006898	40111.8	0	3.54461e+06	15799030	3869.84	0
383.201	3	39.331	0.7661609, 0.8117622, 0.9396944	YADHLPLYR	1	E3PBM7_ECOH1	IS66-family transposase OS=Escherichia coli O78:H11 (strain H10407 / ETEC) GN=tnp1 PE=4 SV=1	E3PGD3|E3PGD3_ECOH1;E3PJ52|E3PJ52_ECOH1;D0Z6U0|D0Z6U0_ECOH1;E3PBM7|E3PBM7_ECOH1	6404214	2.11682e+06	5.65005e+06	7211434	0	955647	9291427	1.61001e+06	1694007	1680443	2.01808e+06	2.09008e+06	4.95299e+06	80676192	0
494.768	2	19.12	0.8490187, 0.93143874, 0.94835645	EIQDVEKK	1	E3PBN1_ECOH1	UPF0265 protein YeeX OS=Escherichia coli O78:H11 (strain H10407 / ETEC) GN=yeeX PE=3 SV=1	E3PBN1|E3PBN1_ECOH1	93708120	110154624	104079224	269591456	14111974	18379062	226353440	34600636	121468816	88232432	183057264	82276224	87291648	113635360	7506908
430.721	2	21.365	0.85213476, 0.94486475, 0.97141653	EIQDVEK	0.73	E3PBN1_ECOH1	UPF0265 protein YeeX OS=Escherichia coli O78:H11 (strain H10407 / ETEC) GN=yeeX PE=3 SV=1	E3PBN1|E3PBN1_ECOH1	72448640	87830112	93185200	176553584	31017636	35618332	263805520	48858468	90001560	72046728	137913008	76510896	67167376	109222392	19069588
642.994	3	65.071	0.74565494, 0.7759374, 0.9018006, 0.93684185	METTKPSFQDVLEFVR	1	E3PBN1_ECOH1	UPF0265 protein YeeX OS=Escherichia coli O78:H11 (strain H10407 / ETEC) GN=yeeX PE=3 SV=1	E3PBN1|E3PBN1_ECOH1	11698549	13467756	14922349	31389572	897699	652977	33115996	507418	21475426	25060814	25949480	19189632	13697071	16589728	645583
433.236	2	36.935	0.9538722, 0.96269155	VDDYIIK	1	E3PBN1_ECOH1	UPF0265 protein YeeX OS=Escherichia coli O78:H11 (strain H10407 / ETEC) GN=yeeX PE=3 SV=1	E3PBN1|E3PBN1_ECOH1	52306588	67458904	58788008	99728792	2.79523e+06	3.08107e+06	165615312	6.18633e+06	67664976	46777576	97822568	81585984	54749688	87815840	4905906
521.5912, 521.59186, 781.8837	2, 3	29.697	0.61879957, 0.78666437, 0.7869324, 0.93803006	RYPSAGSAYTYAQK	0.94, 0.98, 1.0	E3PBP0_ECOH1	Putative amino acid permease OS=Escherichia coli O78:H11 (strain H10407 / ETEC) GN=ETEC_2157 PE=4 SV=1	E3PBP0|E3PBP0_ECOH1	64994848	57126224	69725600	26817620	200716240	212683504	5779716	59907776	4.04526e+06	22492128	29756916	40072224	5.9459e+06	4302778	5977223
541.277	2	41.661	0.9145947, 0.9443779, 0.9573437, 0.97120935	SFFGYVHPK	0.99	E3PBP0_ECOH1	Putative amino acid permease OS=Escherichia coli O78:H11 (strain H10407 / ETEC) GN=ETEC_2157 PE=4 SV=1	E3PBP0|E3PBP0_ECOH1	96058672	103961712	98332816	88372800	385812128	320098528	4008214	85656800	17344356	41548504	60937948	69691656	15293136	10240165	5422600
834.748	3	88.841	0.9493687, 0.9575024, 0.96599376	SGPGDEFYLQAVQELVDSALAHR	1	E3PBP2_ECOH1	Putative exported protein OS=Escherichia coli O78:H11 (strain H10407 / ETEC) GN=ETEC_2159 PE=4 SV=1	E3PBP2|E3PBP2_ECOH1	1.8898e+06	1.15008e+06	635545	974571	1.72195e+06	878125	7686285	695064	6201925	3074791	3.49773e+06	665731	4062256	2.00485e+06	0
612.982	3	78.74	0.89702505, 0.95737636	EGFSALASTIETLAAAER	1	E3PBP7_ECOH1	Histidinol dehydrogenase OS=Escherichia coli O78:H11 (strain H10407 / ETEC) GN=hisD PE=3 SV=1	E3PBP7|E3PBP7_ECOH1	635839	757213	1.19736e+06	93484.5	992889	988240	6.47554e+06	2.10935e+06	2.06116e+06	258935	55726.8	72952.4	173232	608639	441580
395.887	3	35.407	0.8084381, 0.9129011, 0.91886145, 0.9371874	GADEGIELLIR	0.98	E3PBP8_ECOH1	Histidinol-phosphate aminotransferase OS=Escherichia coli O78:H11 (strain H10407 / ETEC) GN=hisC PE=3 SV=1	E3PBP8|E3PBP8_ECOH1	138637008	150048480	147307776	99381416	177734832	237521024	90101664	206681632	122246064	107519024	128033944	162014608	151122944	121295768	93585328
713.421	2	73.043	0.9470645, 0.9499826, 0.9519335	LAFEPGVIPELLK	0.98	E3PBP9_ECOH1	Histidine biosynthesis bifunctional protein HisB OS=Escherichia coli O78:H11 (strain H10407 / ETEC) GN=hisB PE=3 SV=1	E3PBP9|E3PBP9_ECOH1	11788537	10753837	13925948	21418422	2991834	2.36105e+06	36680548	2.05745e+06	15093823	20598902	12160777	6973458	33638040	18357214	0
770.8857, 1027.5144	3, 4	68.843	0.7869113, 0.80024743, 0.84142536, 0.84190714, 0.84916466, 0.8499726, 0.8538391, 0.9402789, 0.949808, 0.9519321	FSSAFSALAETLDNQEEPEKLTIEPSVK	1	E3PBQ4_ECOH1	Chain length determinant protein OS=Escherichia coli O78:H11 (strain H10407 / ETEC) GN=ETEC_2171 PE=4 SV=1	E3PBQ4|E3PBQ4_ECOH1	473637024	484125568	467805632	896001344	918054912	845216960	500042816	95349112	561208896	403915808	431981888	718344512	795384512	566549440	107869888
721.371	3	55.841	0.9183483, 0.95415705, 0.9592856	LAQYIQQ[129.0426]VDDKVNQELEK	0.64	E3PBQ4_ECOH1	Chain length determinant protein OS=Escherichia coli O78:H11 (strain H10407 / ETEC) GN=ETEC_2171 PE=4 SV=1		27835928	32579276	34417248	67190736	54275616	38664560	16195176	1.70095e+06	38944856	35147884	35774164	43876272	33783144	31657240	4.25531e+06
738.35	3	65.044	0.87455744, 0.93140405, 0.9457526, 0.9617219	FSSAFSALAETLDNQEEPEK	1	E3PBQ4_ECOH1	Chain length determinant protein OS=Escherichia coli O78:H11 (strain H10407 / ETEC) GN=ETEC_2171 PE=4 SV=1	E3PBQ4|E3PBQ4_ECOH1	31939004	43308004	39430244	55337196	108901336	30646890	35202300	6429992	50766220	56603224	39790876	74205056	43520632	45224244	183580880
406.203	3	36.987	0.91498023, 0.9550229, 0.96346784, 0.9637751	VDDLDIHAYR	1	E3PBQ4_ECOH1	Chain length determinant protein OS=Escherichia coli O78:H11 (strain H10407 / ETEC) GN=ETEC_2171 PE=4 SV=1	E3PBQ4|E3PBQ4_ECOH1	166208096	164153168	182539616	150560288	139412464	164026864	172068368	8675750	166270032	165694432	161098064	247398288	208821312	182242560	997583
520.51526, 693.6845	3, 4	42.721	0.8891285, 0.8900857, 0.8948121, 0.9183094, 0.94028777, 0.94045657, 0.95902574, 0.96408105	HEATRPLVFSPNYYQTR	1	E3PBQ4_ECOH1	Chain length determinant protein OS=Escherichia coli O78:H11 (strain H10407 / ETEC) GN=ETEC_2171 PE=4 SV=1	E3PBQ4|E3PBQ4_ECOH1	566869440	516570528	489972416	526212960	580140288	537367936	581069696	14005519	486764608	398344416	390592832	445491712	797950528	767870272	19083270
379.712	2	28.207	0.93175364, 0.96584076	DNIALGR	0.99	E3PBQ4_ECOH1	Chain length determinant protein OS=Escherichia coli O78:H11 (strain H10407 / ETEC) GN=ETEC_2171 PE=4 SV=1	E3PBQ4|E3PBQ4_ECOH1	114412448	123330448	125123856	147266832	102468040	119988944	129574832	14471201	145463360	140133184	154714560	183194112	163957824	159974320	7.45201e+06
487.276	2	24.19	0.6187331, 0.8648139	KNLQDSLR	0.97	E3PBQ4_ECOH1	Chain length determinant protein OS=Escherichia coli O78:H11 (strain H10407 / ETEC) GN=ETEC_2171 PE=4 SV=1	E3PBQ4|E3PBQ4_ECOH1	21203044	26619692	10663266	20002614	47173564	35735328	26901392	7.40368e+06	869501	12496791	4.06744e+06	27089240	17860694	16691260	34079672
580.301	2	20.484	0.60562754, 0.95933414, 0.9622374, 0.9712904, 0.9752948	TQEVVAQEQK	1	E3PBQ4_ECOH1	Chain length determinant protein OS=Escherichia coli O78:H11 (strain H10407 / ETEC) GN=ETEC_2171 PE=4 SV=1	E3PBQ4|E3PBQ4_ECOH1	348871424	381338496	419922976	473987584	360274688	395484896	381509024	48897468	422752544	442673408	460609792	506400672	480525664	385573376	10904400
406.574	3	45.046	0.87887985, 0.8922119	YVMKPTLPIR	1	E3PBQ4_ECOH1	Chain length determinant protein OS=Escherichia coli O78:H11 (strain H10407 / ETEC) GN=ETEC_2171 PE=4 SV=1	E3PBQ4|E3PBQ4_ECOH1	15535303	13315602	12584334	7.91352e+06	13021755	13582532	4911957	0	15762796	9354953	39176164	5.06794e+06	8964805	7771390	328422
721.0425, 1081.0588	2, 3	53.073	0.6869113, 0.8663452, 0.92793155, 0.952043, 0.95252115, 0.9544412, 0.9545924, 0.96441674, 0.9673078	LAQYIQQVDDKVNQELEK	1	E3PBQ4_ECOH1	Chain length determinant protein OS=Escherichia coli O78:H11 (strain H10407 / ETEC) GN=ETEC_2171 PE=4 SV=1	E3PBQ4|E3PBQ4_ECOH1	477580672	453849952	439079360	732752704	575265408	530141504	287258368	52709680	559034752	591680320	478036768	607190976	607214464	472435136	18898680
557.816	2	37.474	0.9060663, 0.90895516, 0.9217402, 0.97338104	DLKDNIALGR	1	E3PBQ4_ECOH1	Chain length determinant protein OS=Escherichia coli O78:H11 (strain H10407 / ETEC) GN=ETEC_2171 PE=4 SV=1	E3PBQ4|E3PBQ4_ECOH1	299904064	334691168	323697888	328198112	375419296	501042720	182616704	406117152	252962512	245993120	222265776	356562176	309888768	228932624	56546652
615.839	2	45.917	0.79918414, 0.92795783, 0.9373632, 0.941536, 0.9447103	VSDLQETLIGR	1	E3PBQ4_ECOH1	Chain length determinant protein OS=Escherichia coli O78:H11 (strain H10407 / ETEC) GN=ETEC_2171 PE=4 SV=1	E3PBQ4|E3PBQ4_ECOH1	686712448	663913856	678505472	811503552	712658240	699928256	548635392	50376116	675910400	651691136	556691136	839840384	834346880	647504704	22521464
423.227	2	29.408	0.8996334, 0.95389503, 0.96563333, 0.9722438	NLQDSLR	1	E3PBQ4_ECOH1	Chain length determinant protein OS=Escherichia coli O78:H11 (strain H10407 / ETEC) GN=ETEC_2171 PE=4 SV=1	E3PBQ4|E3PBQ4_ECOH1	350319040	407018048	390585792	478241728	367328032	329525280	325797664	25432512	395354400	384731648	401379904	505297312	493870912	361975840	83026384
616.33	2	50.349	0.9008571, 0.926215, 0.96856946	VSDLQ[129.0426]ETLIGR	1	E3PBQ4_ECOH1	Chain length determinant protein OS=Escherichia coli O78:H11 (strain H10407 / ETEC) GN=ETEC_2171 PE=4 SV=1		50904496	66760360	61004552	88920784	88914840	64925668	52429572	22107540	59840320	32981078	40270280	93210424	70416384	66063920	39493420
443.765	2	36.591	0.95649636, 0.96889025	LTIEPSVK	0.98	E3PBQ4_ECOH1	Chain length determinant protein OS=Escherichia coli O78:H11 (strain H10407 / ETEC) GN=ETEC_2171 PE=4 SV=1	E3PBQ4|E3PBQ4_ECOH1	57068504	65191600	67348528	68473048	55052420	61035976	55176540	8386017	57619248	64414792	58242632	80637600	76783632	65420640	1.54248e+06
593.313	4	63.498	0.9373752, 0.9395432, 0.94907594	QNLLDIESLKVDDLDIHAYR	0.99	E3PBQ4_ECOH1	Chain length determinant protein OS=Escherichia coli O78:H11 (strain H10407 / ETEC) GN=ETEC_2171 PE=4 SV=1	E3PBQ4|E3PBQ4_ECOH1	4.50165e+06	6.38994e+06	3.33091e+06	17421648	19073928	25426448	6680046	8443608	17059664	23585370	11076387	17298568	16750240	18305028	3.13638e+06
593.558	4	64.256	0.84301966, 0.92477727, 0.92620915, 0.94956553	QN[115.0269]LLDIESLKVDDLDIHAYR	0.6	E3PBQ4_ECOH1	Chain length determinant protein OS=Escherichia coli O78:H11 (strain H10407 / ETEC) GN=ETEC_2171 PE=4 SV=1		5702837	6953202	6.05576e+06	31240458	28516918	28101410	9957144	2243392	20217888	14658209	21037142	20189032	19503360	14945934	821139
707.683	3	69.619	0.63139486, 0.79994124, 0.8071702, 0.8474544, 0.8854927, 0.9607014	KDEDGNYLVDVILDEAANK	1	E3PBQ6_ECOH1	6-phosphogluconate dehydrogenase, decarboxylating OS=Escherichia coli O78:H11 (strain H10407 / ETEC) GN=ETEC_2173 PE=3 SV=1	E3PBQ6|E3PBQ6_ECOH1	17392804	15094897	15236706	8760822	9210483	11809908	147922544	16787924	41475144	7661707	8.38786e+06	17938630	33928148	17032730	8932949
657.677	3	36.532	0.9647745, 0.97175515	VLSGPQAQPAGDKGEFIEK	0.99	E3PBQ6_ECOH1	6-phosphogluconate dehydrogenase, decarboxylating OS=Escherichia coli O78:H11 (strain H10407 / ETEC) GN=ETEC_2173 PE=3 SV=1	E3PBQ6|E3PBQ6_ECOH1	28341812	38011112	36333808	12585930	7994488	14357711	255562560	18900686	61613288	8068070	2.9e+06	14419813	30006860	23967964	0
917.965	4	74.196	0.8683684, 0.90957254, 0.92862284, 0.9524894, 0.9665622	AGAGTDAAIDSLKPYLDKGDIIIDGGNTFFQDTIR	1	E3PBQ6_ECOH1	6-phosphogluconate dehydrogenase, decarboxylating OS=Escherichia coli O78:H11 (strain H10407 / ETEC) GN=ETEC_2173 PE=3 SV=1	E3PBQ6|E3PBQ6_ECOH1	4845523	3.25369e+06	3.05755e+06	2.25605e+06	8436535	8474272	90623128	10509157	24175438	1.1389e+06	2.84607e+06	2.00084e+06	15555805	10960321	1.14125e+06
840.771	3	89.697	0.9598772, 0.96411973, 0.96665156, 0.96922076, 0.97101796	WTSQSALDLGEPLSLITESVFAR	1	E3PBQ6_ECOH1	6-phosphogluconate dehydrogenase, decarboxylating OS=Escherichia coli O78:H11 (strain H10407 / ETEC) GN=ETEC_2173 PE=3 SV=1	E3PBQ6|E3PBQ6_ECOH1	6.57323e+06	3461868	1.8506e+06	5676245	15538124	13467181	63673892	16353509	51803256	17185314	6.06494e+06	7196118	32184954	14454139	2.22227e+06
986.95	2	54.918	0.71655405, 0.76186967	AASEEYNWDLNYGEIAK	1	E3PBQ6_ECOH1	6-phosphogluconate dehydrogenase, decarboxylating OS=Escherichia coli O78:H11 (strain H10407 / ETEC) GN=ETEC_2173 PE=3 SV=1	E3PBQ6|E3PBQ6_ECOH1	2317119	3.85973e+06	2.81092e+06	0	0	0	70787256	625489	768699	1.62457e+06	1.64774e+06	0	0	610466	3.77508e+06
672.042	3	68.265	0.9326021, 0.9383686, 0.96205777, 0.9674202	ALYLGKIVSYAQGFSQLR	1	E3PBQ6_ECOH1	6-phosphogluconate dehydrogenase, decarboxylating OS=Escherichia coli O78:H11 (strain H10407 / ETEC) GN=ETEC_2173 PE=3 SV=1	E3PBQ6|E3PBQ6_ECOH1	4.63173e+06	7396473	3.73463e+06	5845085	646486	2726124	97653448	0	25357792	4227313	2.30932e+06	6407736	12091307	8904192	0
536.775	2	38.146	0.9379651, 0.9596403	GYTVSIYNR	1	E3PBQ6_ECOH1	6-phosphogluconate dehydrogenase, decarboxylating OS=Escherichia coli O78:H11 (strain H10407 / ETEC) GN=ETEC_2173 PE=3 SV=1	E3PBQ6|E3PBQ6_ECOH1	34488412	20124376	24697428	19371688	6372166	2.82963e+06	195526048	6.23288e+06	48233516	11348584	8136922	16838428	28790760	14618812	1.15096e+06
515.288	2	42.102	0.9561846, 0.9692783	NLALNIESR	1	E3PBQ6_ECOH1	6-phosphogluconate dehydrogenase, decarboxylating OS=Escherichia coli O78:H11 (strain H10407 / ETEC) GN=ETEC_2173 PE=3 SV=1	E3PBQ6|E3PBQ6_ECOH1	20878606	29227112	39144884	18939802	22996198	8.3482e+06	280817216	30692628	99634496	8811872	5.83092e+06	13567898	44998292	25712784	36832964
841.443	2	84.373	0.9562896, 0.9584196	DISDILIFNIDTFR	1	E3PBQ8_ECOH1	Putative capsular polysaccharide OS=Escherichia coli O78:H11 (strain H10407 / ETEC) GN=ETEC_2175 PE=4 SV=1	E3PBQ8|E3PBQ8_ECOH1	544397	435832	141093	1.0339e+06	3215887	2.88285e+06	7149939	3919675	2639258	5383091	1.66672e+06	1.05912e+06	1239385	1681611	3.37232e+06
645.34	2	56.993	0.967777	EINLPDNFSLK	1	E3PBQ8_ECOH1	Putative capsular polysaccharide OS=Escherichia coli O78:H11 (strain H10407 / ETEC) GN=ETEC_2175 PE=4 SV=1	E3PBQ8|E3PBQ8_ECOH1	24895344	19959210	18587232	19097212	21646646	12340806	81483136	20339364	15279918	8565048	9742782	11610509	14730615	18650854	0
653.023	3	72.019	0.57678056, 0.8703458	AEFGLLPPC[160.0307]FLPLGNRR	0.99	E3PBQ9_ECOH1	Capsular polysaccharide OS=Escherichia coli O78:H11 (strain H10407 / ETEC) GN=ETEC_2176 PE=4 SV=1		2.77804e+06	3.79683e+06	3654504	3580120	383282	2.23578e+06	4924997	1153144	3908560	6.07162e+06	1.52475e+06	703980	5655448	10829905	1.91915e+06
530.616	3	56.131	0.7014293, 0.94691616, 0.9491379, 0.95615506	IYLSLPEEYHIGR	1	E3PBQ9_ECOH1	Capsular polysaccharide OS=Escherichia coli O78:H11 (strain H10407 / ETEC) GN=ETEC_2176 PE=4 SV=1	E3PBQ9|E3PBQ9_ECOH1	40770080	38174012	45261108	68844320	10211677	8897619	88845776	6.12053e+06	34979976	64302432	27880480	34477468	45584580	166595696	1.2981e+06
499.255	2	36.042	0.7854457, 0.89955336, 0.9080075, 0.9440307, 0.9540849	VDSLIYC[160.0307]K	1	E3PBR2_ECOH1	Putative UDP-D-galactose:(Glucosyl)lipopolysaccharide-1, 6-D-galactosyltransferase OS=Escherichia coli O78:H11 (strain H10407 / ETEC) GN=ETEC_2179 PE=4 SV=1		208042272	213713136	222109424	268994048	99824248	109175416	249354064	64144680	212463920	239953904	214330912	266826208	236317872	350425664	117977256
523.816	2	51.029	0.6389442, 0.6812333, 0.6931204	NIVPVLTYK	1	E3PBR2_ECOH1	Putative UDP-D-galactose:(Glucosyl)lipopolysaccharide-1, 6-D-galactosyltransferase OS=Escherichia coli O78:H11 (strain H10407 / ETEC) GN=ETEC_2179 PE=4 SV=1	E3PBR2|E3PBR2_ECOH1	125231928	123252352	122037192	105394368	32295106	67429136	167364848	3.78766e+06	129146856	147149600	101101904	251901888	237581744	250385456	10400884
640.674	3	53.582	0.9460433, 0.9587662	TEGPDVFKENTITIISR	1	E3PBR2_ECOH1	Putative UDP-D-galactose:(Glucosyl)lipopolysaccharide-1, 6-D-galactosyltransferase OS=Escherichia coli O78:H11 (strain H10407 / ETEC) GN=ETEC_2179 PE=4 SV=1	E3PBR2|E3PBR2_ECOH1	103747864	104551896	102949536	130451808	63832972	74344920	88763248	19007112	123052576	129002912	92698688	162077712	141133520	186603744	11895592
516.79	2	54.736	0.9576447, 0.9618948, 0.96375287, 0.9646102	GIFDVPISGK	1	E3PBR2_ECOH1	Putative UDP-D-galactose:(Glucosyl)lipopolysaccharide-1, 6-D-galactosyltransferase OS=Escherichia coli O78:H11 (strain H10407 / ETEC) GN=ETEC_2179 PE=4 SV=1	E3PBR2|E3PBR2_ECOH1	294569760	292308192	292013856	408274048	177081936	201139328	286046368	45494376	298321600	324006080	257188768	435350208	363068544	410352000	39067504
598.08	4	53.704	0.92176026, 0.93578166, 0.9604972, 0.96732765, 0.9723959	EVIKTEGPDVFKENTITIISR	1	E3PBR2_ECOH1	Putative UDP-D-galactose:(Glucosyl)lipopolysaccharide-1, 6-D-galactosyltransferase OS=Escherichia coli O78:H11 (strain H10407 / ETEC) GN=ETEC_2179 PE=4 SV=1	E3PBR2|E3PBR2_ECOH1	71377008	75719272	72324888	170136896	67443872	87854392	43769164	35573160	90408688	90377920	85250336	93794136	108720616	101241824	56887112
435.89246, 653.3357	2, 3	29.734	0.9418735, 0.9434195, 0.9460482, 0.9574899, 0.9629588, 0.96883005	NETKDTLESIR	1	E3PBR3_ECOH1	Uncharacterized protein OS=Escherichia coli O78:H11 (strain H10407 / ETEC) GN=ETEC_2180 PE=4 SV=1	E3PBR3|E3PBR3_ECOH1	56761720	56463920	64750228	75326544	23568028	29232456	55132996	2.66037e+06	65755860	28263304	59524508	40545776	137713664	97841064	292439
482.758	2	36.695	0.5858216, 0.9084054, 0.947609, 0.97057277	YSDLITPR	1	E3PBR3_ECOH1	Uncharacterized protein OS=Escherichia coli O78:H11 (strain H10407 / ETEC) GN=ETEC_2180 PE=4 SV=1	E3PBR3|E3PBR3_ECOH1	198060272	199537984	206766224	178812064	127764576	134734192	238762064	45581624	166313712	143369856	177694848	255482560	276605216	299547936	41359632
673.869	2	48.675	0.9400768, 0.9534456, 0.96530676, 0.9654867	IILSTWEGSNVK	1	E3PBR3_ECOH1	Uncharacterized protein OS=Escherichia coli O78:H11 (strain H10407 / ETEC) GN=ETEC_2180 PE=4 SV=1	E3PBR3|E3PBR3_ECOH1	166781376	157133632	158874192	210191376	84662504	93902392	189852176	29189848	135353824	146837472	130333960	173154320	234509120	239397648	19230304
668.296	2	50.291	0.91224074, 0.9288064, 0.95861477	DYNFSYLEER	1	E3PBR3_ECOH1	Uncharacterized protein OS=Escherichia coli O78:H11 (strain H10407 / ETEC) GN=ETEC_2180 PE=4 SV=1	E3PBR3|E3PBR3_ECOH1	172208560	189766288	212496848	221737664	117230800	127916312	212060528	29105916	147626336	119476104	104882672	243224608	335916032	314760512	21913144
434.725	2	32.214	0.96465904, 0.9674349	RGFEFGR	0.99	E3PBR3_ECOH1	Uncharacterized protein OS=Escherichia coli O78:H11 (strain H10407 / ETEC) GN=ETEC_2180 PE=4 SV=1	E3PBR3|E3PBR3_ECOH1	28425460	21095952	22937564	15170536	6.36221e+06	8.31815e+06	45178632	1.9962e+06	18301276	15325189	24894624	30240728	50143044	47551916	2.07094e+06
568.647	3	69.63	0.84248084, 0.8746144, 0.91519433	YTAEQ[129.0426]LVLYSFLKK	1	E3PBR3_ECOH1	Uncharacterized protein OS=Escherichia coli O78:H11 (strain H10407 / ETEC) GN=ETEC_2180 PE=4 SV=1		3.003e+06	4.33412e+06	3.98446e+06	9190230	3.22151e+06	1.92513e+06	8809476	424925	7329496	3836603	4.9999e+06	5498415	13986576	9264810	1.03921e+06
650.379	2	48.168	0.95312667, 0.9668244, 0.97285694	ILVSSINTIDPK	1	E3PBR3_ECOH1	Uncharacterized protein OS=Escherichia coli O78:H11 (strain H10407 / ETEC) GN=ETEC_2180 PE=4 SV=1	E3PBR3|E3PBR3_ECOH1	123597408	137889648	124517352	178076672	100868504	103579632	147073184	13326949	112788728	111537904	94391616	139530464	258981216	257085344	12734891
525.6203, 787.9268	2, 3	76.474	0.86916137, 0.959374, 0.9605802, 0.96574956, 0.96633697, 0.96903735, 0.9738266	YTAEQLVLYSFLK	1	E3PBR3_ECOH1	Uncharacterized protein OS=Escherichia coli O78:H11 (strain H10407 / ETEC) GN=ETEC_2180 PE=4 SV=1	E3PBR3|E3PBR3_ECOH1	24927172	23043512	21901588	29598118	39269420	40286604	88056376	7862354	58879816	54002660	48661028	54370968	102944312	88160240	7.47214e+06
1025.8	3	63.537	0.93638223, 0.94957757, 0.96502465, 0.96744686	IWDGELIDDNDYFTEQDIKEEISC[160.0307]K	1	E3PBR3_ECOH1	Uncharacterized protein OS=Escherichia coli O78:H11 (strain H10407 / ETEC) GN=ETEC_2180 PE=4 SV=1		36820072	44753776	43675852	66105064	46032972	31678414	61205424	7318231	54042904	53895688	37130560	72307704	68070648	80009800	138525
722.023	3	75.31	0.87082624, 0.95701826, 0.9574601, 0.968436	SYIQFPYHISDWIYFGK	1	E3PBR3_ECOH1	Uncharacterized protein OS=Escherichia coli O78:H11 (strain H10407 / ETEC) GN=ETEC_2180 PE=4 SV=1	E3PBR3|E3PBR3_ECOH1	13089961	9420916	4.84369e+06	20067752	28785740	23958020	32137472	1.62061e+06	35647308	41508092	34155876	12751720	62203412	36263160	983084
713.874	2	54.105	0.74900067, 0.9575863	VILSNFYC[160.0307]VSPK	1	E3PBR3_ECOH1	Uncharacterized protein OS=Escherichia coli O78:H11 (strain H10407 / ETEC) GN=ETEC_2180 PE=4 SV=1		103913456	99651528	96951424	102576040	72412440	69695864	97031888	10886397	104198528	113679616	83116760	158966016	129938144	112862352	18961744
568.31885, 851.9734	2, 3	68.037	0.86120373, 0.87297153, 0.89120466, 0.8923706, 0.9210934, 0.92435074, 0.9264221, 0.9412118	YTAEQLVLYSFLKK	1	E3PBR3_ECOH1	Uncharacterized protein OS=Escherichia coli O78:H11 (strain H10407 / ETEC) GN=ETEC_2180 PE=4 SV=1	E3PBR3|E3PBR3_ECOH1	126203104	126710200	138536624	203745456	130066368	137080304	203184096	15284080	224521104	159704576	197110048	183563472	305053440	301195968	10700837
683.348	3	72.683	0.64841115, 0.85368294, 0.93116677, 0.9443739	GLSFDDIVFSNDPGPLNIK	1	E3PBR3_ECOH1	Uncharacterized protein OS=Escherichia coli O78:H11 (strain H10407 / ETEC) GN=ETEC_2180 PE=4 SV=1	E3PBR3|E3PBR3_ECOH1	13169092	12538825	17327130	31511154	13979019	12910990	44791520	1.73413e+06	23926996	29301982	20223314	24536552	50315252	52262372	3.60041e+06
517.56	3	17.91	0.7784082, 0.8882735, 0.9298645, 0.9477601, 0.95315546	HYC[160.0307]DTNNDRVEK	1	E3PBR3_ECOH1	Uncharacterized protein OS=Escherichia coli O78:H11 (strain H10407 / ETEC) GN=ETEC_2180 PE=4 SV=1		25379746	35125832	32626002	21620016	38321456	25097052	70107480	5765266	22401840	23270524	29435516	43985796	38663856	55128336	3.34658e+06
505.816	2	51.089	0.62267965, 0.6250424	ALGAPVELIK	0.99	E3PBR4_ECOH1	Phosphomannomutase OS=Escherichia coli O78:H11 (strain H10407 / ETEC) GN=ETEC_2181 PE=3 SV=1	E3PBR4|E3PBR4_ECOH1	21391048	15653180	20634624	19996256	11540032	7690159	96849360	16040266	23220568	11486372	5266280	15697085	17589336	18557104	1.60262e+06
541.334	2	59.04	0.93074024, 0.9528055, 0.97386444	IPLEIIEVR	1	E3PBR5_ECOH1	Mannose-1-phosphate guanyltransferase OS=Escherichia coli O78:H11 (strain H10407 / ETEC) GN=ETEC_2182 PE=3 SV=1	E3PBR5|E3PBR5_ECOH1	26743562	28951442	27702046	32319498	10759187	14438896	77499040	12600311	34815036	41069992	13395079	13431339	44655904	45987472	305544
501.311	2	55.597	0.9380655, 0.97117925, 0.9738898	LVTFGIVPR	1	E3PBR5_ECOH1	Mannose-1-phosphate guanyltransferase OS=Escherichia coli O78:H11 (strain H10407 / ETEC) GN=ETEC_2182 PE=3 SV=1	E3PBR5|E3PBR5_ECOH1	33865476	31260412	35911848	42793920	6.18613e+06	12678517	83687088	6697623	36863468	42746332	17609524	21625158	50494964	63125760	0
596.789	2	29.427	0.903531	HPETGYGYIR	0.97	E3PBR5_ECOH1	Mannose-1-phosphate guanyltransferase OS=Escherichia coli O78:H11 (strain H10407 / ETEC) GN=ETEC_2182 PE=3 SV=1	E3PBR5|E3PBR5_ECOH1	5118020	3689065	3.32032e+06	3.47445e+06	4736186	9825345	20411932	2777362	2924398	3.55288e+06	1.74132e+06	708434	5.89127e+06	5.74771e+06	549791
626.6708, 939.5021	2, 3	48.754	0.7684025, 0.91915673, 0.92283016, 0.9306809, 0.94083893, 0.9538497, 0.96445245, 0.9665454, 0.97314125	IIVTSEIYGSSSPQLQR	1	E3PBR6_ECOH1	Putative glycosyl transferase OS=Escherichia coli O78:H11 (strain H10407 / ETEC) GN=ETEC_2183 PE=4 SV=1	E3PBR6|E3PBR6_ECOH1	394378432	354939808	351232640	567855424	205334960	232739024	461382368	57118472	480790400	496994432	369218048	691023488	541821952	596339136	19854818
496.277	3	40.261	0.5628663, 0.8560955, 0.9577795, 0.95918304	APVVVHWHSDIVK	1	E3PBR6_ECOH1	Putative glycosyl transferase OS=Escherichia coli O78:H11 (strain H10407 / ETEC) GN=ETEC_2183 PE=4 SV=1	E3PBR6|E3PBR6_ECOH1	163480896	127571152	126631160	194121056	43352972	34977948	91694768	12180186	172862432	224927552	187050608	216475232	169428448	160002608	43578424
580.349	4	66.773	0.8068575, 0.9533813, 0.9594048, 0.9636126, 0.9674562	IALKFFRPLQNLFLNKVEK	1	E3PBR6_ECOH1	Putative glycosyl transferase OS=Escherichia coli O78:H11 (strain H10407 / ETEC) GN=ETEC_2183 PE=4 SV=1	E3PBR6|E3PBR6_ECOH1	65522152	25756582	14991683	30103240	3.66239e+06	22421490	28454712	0	221847104	162812240	159178400	23060708	313035904	139426864	96661
657.3749, 985.5583	2, 3	77.71	0.7324209, 0.9382602, 0.96791106, 0.968557, 0.9701918, 0.9709226, 0.9713269, 0.9713737, 0.97172457, 0.97186226, 0.972304	AILTILNNPAGFSLGALER	1	E3PBR6_ECOH1	Putative glycosyl transferase OS=Escherichia coli O78:H11 (strain H10407 / ETEC) GN=ETEC_2183 PE=4 SV=1	E3PBR6|E3PBR6_ECOH1	76407064	61457792	53119920	171626416	79437616	120441456	207345472	8690545	246166896	299810112	214136224	289565792	348742400	332975296	14816393
513.823	2	59.652	0.9619787, 0.9633694, 0.96519923, 0.96570474, 0.9726398	IIC[160.0307]IPIGIK	1	E3PBR6_ECOH1	Putative glycosyl transferase OS=Escherichia coli O78:H11 (strain H10407 / ETEC) GN=ETEC_2183 PE=4 SV=1		627350720	663520768	684440768	933193408	473672288	420823680	422072064	125329944	720786688	766100480	691539328	883486976	747949760	786107200	84362200
435.786	2	49.418	0.74299127, 0.89412796, 0.92929775	VVLLGEIK	1	E3PBR6_ECOH1	Putative glycosyl transferase OS=Escherichia coli O78:H11 (strain H10407 / ETEC) GN=ETEC_2183 PE=4 SV=1	E3PBR6|E3PBR6_ECOH1	347616448	367399968	385899040	410007168	225647296	221626992	274569376	53345248	359334816	339993792	360096192	626091968	496941568	485298464	21217576
396.242	2	47.718	0.8236601, 0.92424786, 0.933419	IVFSLGR	1	E3PBR6_ECOH1	Putative glycosyl transferase OS=Escherichia coli O78:H11 (strain H10407 / ETEC) GN=ETEC_2183 PE=4 SV=1	E3PBR6|E3PBR6_ECOH1	224460192	181493152	197576960	257857328	96849752	125217456	176387776	10926875	241267136	200180416	195300960	306568640	310806080	288085984	18765398
957.813	3	57.474	0.7695175, 0.93901056, 0.94219214, 0.94687396, 0.9501879, 0.95536053	NSGVPWVNENGISGVVVEPNEPHELAK	1	E3PBR6_ECOH1	Putative glycosyl transferase OS=Escherichia coli O78:H11 (strain H10407 / ETEC) GN=ETEC_2183 PE=4 SV=1	E3PBR6|E3PBR6_ECOH1	157996640	170375936	132988784	201662336	52929176	138016128	110486928	65450824	136614112	201403136	153320288	235519536	197358016	192724352	30785412
481.77	2	38.356	0.723762	M[147.0354]NIIQLSK	1	E3PBR6_ECOH1	Putative glycosyl transferase OS=Escherichia coli O78:H11 (strain H10407 / ETEC) GN=ETEC_2183 PE=4 SV=1		9146359	9366031	10840178	7412705	2.17836e+06	6776629	5.48802e+06	0	9715531	9823162	7898830	25604494	26724728	30593942	0
460.289	2	42.196	0.86564803, 0.9016927, 0.956553	KIVFSLGR	1	E3PBR6_ECOH1	Putative glycosyl transferase OS=Escherichia coli O78:H11 (strain H10407 / ETEC) GN=ETEC_2183 PE=4 SV=1	E3PBR6|E3PBR6_ECOH1	37766116	45496736	51677544	62084360	11854524	32927842	50928008	4.58463e+06	73846040	67665624	79005488	87633232	95922536	72955688	2.05985e+06
961.511	2	72.019	0.9524189, 0.9626316	FSTAINNILGFAGQLNNK	1	E3PBR7_ECOH1	Uncharacterized protein OS=Escherichia coli O78:H11 (strain H10407 / ETEC) GN=ETEC_2184 PE=4 SV=1	E3PBR7|E3PBR7_ECOH1	3092580	1558898	2.2991e+06	3954701	1625283	912497	7105047	338846	6893157	7144364	4377224	7536779	9167404	10092517	0
435.912	3	46.333	0.72679156, 0.7653311	KADYIVPVC[160.0307]IK	0.85	E3PBR7_ECOH1	Uncharacterized protein OS=Escherichia coli O78:H11 (strain H10407 / ETEC) GN=ETEC_2184 PE=4 SV=1		21321196	12819783	13525342	27835388	15645632	13802812	19078418	0	9203122	10868498	3.64968e+06	15535082	16698282	19614340	1.19244e+06
880.433	2	62.452	0.9146707, 0.9238506, 0.961294	GDYGGGIVSNTNFFALK	0.95	E3PBR7_ECOH1	Uncharacterized protein OS=Escherichia coli O78:H11 (strain H10407 / ETEC) GN=ETEC_2184 PE=4 SV=1	E3PBR7|E3PBR7_ECOH1	17201048	20341750	16074421	18368152	19317342	6.60456e+06	26793256	3.02462e+06	28205438	8557758	17150684	24837782	20498556	17090274	50059276
643.371	2	65.045	0.9603392, 0.9619413	IQLTDAIAELAK	1	E3PBR8_ECOH1	UTP-glucose-1-phosphate uridylyltransferase OS=Escherichia coli O78:H11 (strain H10407 / ETEC) GN=ETEC_2185 PE=4 SV=1	E3PBR8|E3PBR8_ECOH1	11536802	14579924	16050346	14703378	2456343	1.89282e+06	58381664	1.72431e+06	29899948	10706644	6356091	13348398	12419678	10757844	2.85433e+06
585.61005, 585.61035	3	49.747	0.5600794, 0.6207671, 0.6651641, 0.68917626, 0.73976547, 0.7508971, 0.7539016, 0.79796225	EM[147.0354]ADQ[129.0426]VFTLNVLDN[115.0269]K	0.65, 0.84	E3PBT6_ECOH1	Tyrosine-protein kinase OS=Escherichia coli O78:H11 (strain H10407 / ETEC) GN=ETEC_2203 PE=4 SV=1		883829952	883883072	826327296	1058521856	5.05108e+06	21122360	638957184	14516572	1430656000	1597802880	1431019392	1570206208	1072584000	892889664	75513144
476.92	3	65.059	0.77692467, 0.9442225, 0.9614597	DLEYLVALAEHR	1	E3PBT8_ECOH1	Hydrogen peroxide-inducible regulon activator OS=Escherichia coli O78:H11 (strain H10407 / ETEC) GN=ETEC_4229 PE=4 SV=1	E3PBT8|E3PBT8_ECOH1	5360997	3974314	5.98038e+06	9105731	0	1.1591e+06	38410776	277201	16432756	7206301	5259715	5378517	7672403	5971802	0
714.378	1	50.865	0.7204745, 0.7740887	N[115.0269]N[115.0269]PVLR	0.99	E3PBU2_ECOH1	tRNA/tmRNA (uracil-C(5))-methyltransferase OS=Escherichia coli O78:H11 (strain H10407 / ETEC) GN=trmA PE=3 SV=1		83390264	85655992	95755800	100562320	43841788	51784312	43572768	12318246	20764172	23300364	24966628	137674816	73206816	36105800	30706366
475.24863, 712.36957	2, 3	40.533	0.5325634, 0.8766278, 0.88114786, 0.88395435, 0.89024085, 0.908952	KLYSQSWDAGLR	1	E3PBU3_ECOH1	Vitamin B12 transporter BtuB OS=Escherichia coli O78:H11 (strain H10407 / ETEC) GN=btuB PE=3 SV=1	E3PBU3|E3PBU3_ECOH1	285115104	235666144	278092352	302867712	93035224	148126624	113547216	86346200	292447552	485481696	516044320	262761952	193118784	169345408	3504591
728.6884, 1092.5281	2, 3	71.79	0.9175304, 0.93723935, 0.9385944, 0.9484467, 0.9521914, 0.9526255, 0.9544285, 0.95847213, 0.96018106	TLYGALEHNFTDAWSGFVR	1	E3PBU3_ECOH1	Vitamin B12 transporter BtuB OS=Escherichia coli O78:H11 (strain H10407 / ETEC) GN=btuB PE=3 SV=1	E3PBU3|E3PBU3_ECOH1	304312384	226661408	226864400	448414976	184183184	312441760	772292480	200906832	552372992	895378560	842268992	312432320	487705760	417598816	52375520
417.739	2	41.607	0.89319533, 0.90923524, 0.95973194	IANLFEK	1	E3PBU3_ECOH1	Vitamin B12 transporter BtuB OS=Escherichia coli O78:H11 (strain H10407 / ETEC) GN=btuB PE=3 SV=1	E3PBU3|E3PBU3_ECOH1	137548304	168003680	173127936	169240352	51759308	91687552	102383360	97476168	148505056	291927392	267912992	224463648	101656296	124460304	50578088
588.2757, 881.90936	2, 3	49.834	0.8567218, 0.9089209, 0.9208712, 0.92635185, 0.9301812, 0.9396422, 0.94939905, 0.9529131, 0.95709866	NDVSDLIDYDDHTLK	1	E3PBU3_ECOH1	Vitamin B12 transporter BtuB OS=Escherichia coli O78:H11 (strain H10407 / ETEC) GN=btuB PE=3 SV=1	E3PBU3|E3PBU3_ECOH1	1427356800	1238333696	1421302144	1815942144	426788704	747725568	574034816	601337024	1274791040	2337329664	2311008768	1863074944	1218027008	1189437312	224420496
653.327	2	41.159	0.8324996, 0.8837597, 0.90666604	WQSTSVN[115.0269]DVLR	1	E3PBU3_ECOH1	Vitamin B12 transporter BtuB OS=Escherichia coli O78:H11 (strain H10407 / ETEC) GN=btuB PE=3 SV=1		27800272	23622616	33109138	27870000	5.5734e+06	16680602	21113180	5457456	31398172	45988840	45072776	35754656	35113428	40474588	33163012
780.0328, 780.04926, 1169.569	2, 3	55.31	0.88183373, 0.9108578, 0.9279742, 0.9509045, 0.9564191, 0.95761514, 0.95905125, 0.96048033, 0.9652869	IANLFEKDYETVYGYQTAGR	0.98, 1.0	E3PBU3_ECOH1	Vitamin B12 transporter BtuB OS=Escherichia coli O78:H11 (strain H10407 / ETEC) GN=btuB PE=3 SV=1	E3PBU3|E3PBU3_ECOH1	691932928	781852928	670604928	994636032	346850944	410410816	269693984	385741696	730248448	1175452032	1264763904	799327360	572622016	646888000	438345696
433.85095, 650.2725	2, 3	29.327	0.8743723, 0.915587, 0.96728057, 0.96829116, 0.96997803, 0.9746806	DYNYDPHYGR	1	E3PBU3_ECOH1	Vitamin B12 transporter BtuB OS=Escherichia coli O78:H11 (strain H10407 / ETEC) GN=btuB PE=3 SV=1	E3PBU3|E3PBU3_ECOH1	357572576	379747872	389163424	497414976	93426848	182908192	217694736	148270384	337577152	560063872	774923840	554164288	356686336	349951360	89160624
631.67395, 947.0069	2, 3	66.946	0.83457404, 0.8728544, 0.95641774, 0.9568017, 0.95927584, 0.95985234, 0.96011037, 0.960126, 0.9605569, 0.9660824	SAVYGSDAIGGVVNIITTR	1	E3PBU3_ECOH1	Vitamin B12 transporter BtuB OS=Escherichia coli O78:H11 (strain H10407 / ETEC) GN=btuB PE=3 SV=1	E3PBU3|E3PBU3_ECOH1	798301056	814644352	788068032	1532280960	339104064	643196608	441101184	429060096	1131565952	1740480512	1679341696	1396547712	798342464	801916032	245729872
648.322	2	45.169	0.86780775, 0.9054993, 0.911009, 0.96869105	LYSQSWDAGLR	1	E3PBU3_ECOH1	Vitamin B12 transporter BtuB OS=Escherichia coli O78:H11 (strain H10407 / ETEC) GN=btuB PE=3 SV=1	E3PBU3|E3PBU3_ECOH1	217731248	209489200	205233600	249598016	88912280	124235952	86435232	132708128	232057584	329203968	329114848	287047072	139242320	183002528	96357080
753.078	3	75.346	0.8072947, 0.87687385, 0.9635821	LNLAGVSGSADLSQFPIALVQ[129.0426]R	1	E3PBU3_ECOH1	Vitamin B12 transporter BtuB OS=Escherichia coli O78:H11 (strain H10407 / ETEC) GN=btuB PE=3 SV=1		2.45346e+06	1.56137e+06	592357	1870317	647575	2.70132e+06	2.91864e+06	600303	5053889	10051293	8720388	10177076	8421621	7.01967e+06	0
422.682	2	21.475	0.9597192, 0.9667969, 0.96799374	GYGYDNR	0.99	E3PBU3_ECOH1	Vitamin B12 transporter BtuB OS=Escherichia coli O78:H11 (strain H10407 / ETEC) GN=btuB PE=3 SV=1	E3PBU3|E3PBU3_ECOH1	134738448	147684336	144799168	198182400	49090096	90070912	94522624	71969560	127588928	235910848	319412768	217433296	121651664	141240960	33241672
644.9706, 966.95184	2, 3	52.685	0.6015722, 0.94630706, 0.9575068, 0.96134394, 0.96172357, 0.96283865, 0.9684937, 0.9689632, 0.9726822, 0.97307754	TNYDAYYSPGSPLLDTR	1	E3PBU3_ECOH1	Vitamin B12 transporter BtuB OS=Escherichia coli O78:H11 (strain H10407 / ETEC) GN=btuB PE=3 SV=1	E3PBU3|E3PBU3_ECOH1	955504192	858396096	860690624	1251704960	300200288	554990656	434366688	373302272	864455360	1491276160	1240999936	1242385152	829007680	779476224	270934144
900.424	3	55.212	0.85499346, 0.87124544, 0.9163185, 0.96305877, 0.9679187	GVEATANFDTGPLTHTVSYDYVDAR	1	E3PBU3_ECOH1	Vitamin B12 transporter BtuB OS=Escherichia coli O78:H11 (strain H10407 / ETEC) GN=btuB PE=3 SV=1	E3PBU3|E3PBU3_ECOH1	180065552	177403952	172211680	320063296	63311124	136709696	161721792	139713232	214902192	437798784	410803744	334573120	212664976	280086912	72587632
735.8653, 980.81683	3, 4	53.588	0.8295858, 0.8927662, 0.9091379, 0.9326891, 0.9401539, 0.948413, 0.9592519, 0.968073, 0.9728533	IKGVEATANFDTGPLTHTVSYDYVDAR	1	E3PBU3_ECOH1	Vitamin B12 transporter BtuB OS=Escherichia coli O78:H11 (strain H10407 / ETEC) GN=btuB PE=3 SV=1	E3PBU3|E3PBU3_ECOH1	218126528	206057296	197597040	616696576	116861304	136486640	77202120	96568944	280838272	514956256	507053120	288298432	293460128	259083248	58813288
729.015	3	76.247	0.93825907, 0.95265704, 0.96366704, 0.9642678	TLYGALEHN[115.0269]FTDAWSGFVR	1	E3PBU3_ECOH1	Vitamin B12 transporter BtuB OS=Escherichia coli O78:H11 (strain H10407 / ETEC) GN=btuB PE=3 SV=1		3.65815e+06	2.05232e+06	2.47006e+06	10397954	4903707	5934300	8.29668e+06	4.33307e+06	11181408	18814464	21447598	6.76513e+06	4.18617e+06	7.20294e+06	1.12917e+06
772.422	3	61.421	0.73216844, 0.9298899, 0.94003063	RLPGVDITQNGGSGQLSSIFIR	1	E3PBU3_ECOH1	Vitamin B12 transporter BtuB OS=Escherichia coli O78:H11 (strain H10407 / ETEC) GN=btuB PE=3 SV=1	E3PBU3|E3PBU3_ECOH1	110714560	113792248	86159584	198499440	58117120	121179920	56548988	90202848	183530704	296218848	312456960	183312416	140448192	166413472	112689168
752.7498, 1128.6211	2, 3	73.495	0.8441264, 0.94346154, 0.9501078, 0.96433884, 0.9645604, 0.96597725, 0.9706799, 0.9716092	LNLAGVSGSADLSQFPIALVQR	1	E3PBU3_ECOH1	Vitamin B12 transporter BtuB OS=Escherichia coli O78:H11 (strain H10407 / ETEC) GN=btuB PE=3 SV=1	E3PBU3|E3PBU3_ECOH1	58657680	51727760	39375000	63895264	26066908	81473384	75443152	31872498	160368048	265599360	261275744	225694656	197744928	163089696	24874634
417.87845, 626.31555	2, 3	28.94	0.6230405, 0.8651705, 0.8659541, 0.93506074, 0.95823795, 0.9708598	SQ[129.0426]LITSYSHSK	0.79, 0.99	E3PBU3_ECOH1	Vitamin B12 transporter BtuB OS=Escherichia coli O78:H11 (strain H10407 / ETEC) GN=btuB PE=3 SV=1		58523452	54450832	58482824	78650400	23942562	31237374	28830018	25035320	52670844	77994128	116614688	85968600	49081920	53126692	12309069
736.3628, 1104.0417	2, 3	62.521	0.85598147, 0.87945855, 0.92222637, 0.9225873, 0.9360596, 0.95000696, 0.9621723, 0.96329427, 0.9649034, 0.9649236, 0.9689333	APNLGQLYGFYGNPNLDPEK	1	E3PBU3_ECOH1	Vitamin B12 transporter BtuB OS=Escherichia coli O78:H11 (strain H10407 / ETEC) GN=btuB PE=3 SV=1	E3PBU3|E3PBU3_ECOH1	398604288	424713152	425803008	411459008	150855792	279732416	245539248	174382048	465778048	721470976	852871488	605848320	467063936	479574720	112723984
675.6459, 1012.96545	2, 3	59.306	0.8175925, 0.8351125, 0.8981441, 0.9295845, 0.9296722, 0.9596896, 0.9623626	HGTWQTSAGWEFIEGYR	1	E3PBU3_ECOH1	Vitamin B12 transporter BtuB OS=Escherichia coli O78:H11 (strain H10407 / ETEC) GN=btuB PE=3 SV=1	E3PBU3|E3PBU3_ECOH1	222416384	201791680	215091888	190716352	40753376	107760640	104364904	52173880	215843936	475021536	407263968	207009744	194524512	155360480	17973192
652.833	2	44.186	0.9554546, 0.96699834, 0.96741545, 0.97224927	WQSTSVNDVLR	1	E3PBU3_ECOH1	Vitamin B12 transporter BtuB OS=Escherichia coli O78:H11 (strain H10407 / ETEC) GN=btuB PE=3 SV=1	E3PBU3|E3PBU3_ECOH1	694117312	671136896	678406400	716618880	192008160	350557536	545925120	302172288	686254016	1135956352	1280927872	933859200	720060224	621064384	73217288
568.785	2	37.251	0.90865415, 0.96013, 0.96439415, 0.9662108	FIASYGTSYK	1	E3PBU3_ECOH1	Vitamin B12 transporter BtuB OS=Escherichia coli O78:H11 (strain H10407 / ETEC) GN=btuB PE=3 SV=1	E3PBU3|E3PBU3_ECOH1	573089792	597325824	657306112	578176192	159756064	318303680	246451408	250332512	620969152	955136128	1166397568	909930048	574043136	588618432	241817424
1243.59	3	56.194	0.86933184, 0.89210707, 0.93290126, 0.9657764	VTLLGDYAHTHGYDVVAYGNTGTQAQTDNDGFLSK	1	E3PBU3_ECOH1	Vitamin B12 transporter BtuB OS=Escherichia coli O78:H11 (strain H10407 / ETEC) GN=btuB PE=3 SV=1	E3PBU3|E3PBU3_ECOH1	16129254	30155058	20729580	35307044	1.53885e+06	8814460	8254907	5964024	18045610	41264408	49841596	44581748	32315250	29379730	2.66213e+06
557.809	2	49.178	0.5941231, 0.78302234, 0.9357112	N[115.0269]AITDTPLLR	1	E3PBU3_ECOH1	Vitamin B12 transporter BtuB OS=Escherichia coli O78:H11 (strain H10407 / ETEC) GN=btuB PE=3 SV=1		9237709	10833711	21792678	9450683	6542009	10050879	10494113	4807645	4842193	6910275	8568998	26055272	15589279	15300525	7.00247e+06
622.864	2	42.446	0.7391762, 0.89479184, 0.9424988, 0.94412154, 0.9510991	STVLAPTTVVTR	1	E3PBU3_ECOH1	Vitamin B12 transporter BtuB OS=Escherichia coli O78:H11 (strain H10407 / ETEC) GN=btuB PE=3 SV=1	E3PBU3|E3PBU3_ECOH1	1337605248	1292092672	1369899136	1861118976	449867616	721107392	593077952	544698048	1496432768	2234753024	2637730048	1700454528	1268508032	1165095424	201447584
557.317	2	47.455	0.9677733, 0.9687388	NAITDTPLLR	1	E3PBU3_ECOH1	Vitamin B12 transporter BtuB OS=Escherichia coli O78:H11 (strain H10407 / ETEC) GN=btuB PE=3 SV=1	E3PBU3|E3PBU3_ECOH1	915439040	950785280	951118208	1155721984	317694144	556509632	473662080	491735968	1010571520	1384531200	1652101760	1210502528	855867456	858345344	318277248
791.418	3	76.756	0.6616467, 0.9578733, 0.9589399, 0.96213025, 0.97105736	MGGVSLWDLAVAYPVTSHLTVR	1	E3PBU3_ECOH1	Vitamin B12 transporter BtuB OS=Escherichia coli O78:H11 (strain H10407 / ETEC) GN=btuB PE=3 SV=1	E3PBU3|E3PBU3_ECOH1	22171958	15254641	12137249	51328536	61384016	56056288	13223598	79715576	57228264	126300464	93535680	21552752	17535810	16974160	21261990
469.259	2	35.014	0.84761584, 0.96741766, 0.9694148, 0.97049546	NTGIYLTR	1	E3PBU3_ECOH1	Vitamin B12 transporter BtuB OS=Escherichia coli O78:H11 (strain H10407 / ETEC) GN=btuB PE=3 SV=1	E3PBU3|E3PBU3_ECOH1	815176960	885361728	962597760	1149007616	257739472	460961600	424891392	460262400	933131264	1397571072	1777614976	1224370304	894514304	799326080	118572640
418.729	2	30.327	0.8894601, 0.96642655, 0.97239983	YNGELIK	1	E3PBU3_ECOH1	Vitamin B12 transporter BtuB OS=Escherichia coli O78:H11 (strain H10407 / ETEC) GN=btuB PE=3 SV=1	E3PBU3|E3PBU3_ECOH1	235657984	233337776	241324096	376651840	89481016	134688320	126249264	165391344	190676016	422477344	428248928	352152320	155344256	206908256	80967416
417.55017, 625.82306	2, 3	27.444	0.9101914, 0.91053176, 0.9205792, 0.92486155, 0.9255059, 0.93337303, 0.9432136	SQLITSYSHSK	0.8, 1.0	E3PBU3_ECOH1	Vitamin B12 transporter BtuB OS=Escherichia coli O78:H11 (strain H10407 / ETEC) GN=btuB PE=3 SV=1	E3PBU3|E3PBU3_ECOH1	665137280	700088000	754700352	915072320	222408016	354100672	336715584	278239744	704607104	1249426688	1528969984	968509888	584571776	648097920	96082512
513.217	2	20.478	0.9557197, 0.96561325, 0.9662301, 0.9691981	SDDNSQFGR	1	E3PBU3_ECOH1	Vitamin B12 transporter BtuB OS=Escherichia coli O78:H11 (strain H10407 / ETEC) GN=btuB PE=3 SV=1	E3PBU3|E3PBU3_ECOH1	305197376	351035936	383957056	476320384	120064760	228934880	220029104	181507552	359542336	567799872	784447680	483190688	340724448	326172000	238162880
769.883	2	50.004	0.88014245, 0.9276099, 0.9340841, 0.9393806, 0.9517796	LQQVGDFTFEGAAR	1	E3PBU3_ECOH1	Vitamin B12 transporter BtuB OS=Escherichia coli O78:H11 (strain H10407 / ETEC) GN=btuB PE=3 SV=1	E3PBU3|E3PBU3_ECOH1	484409504	445843744	460587936	712783104	137671760	243142640	253019664	214756032	489023648	862544064	854367360	626529152	440790496	499566048	112535928
761.843	2	38.252	0.89301485, 0.94955313, 0.9619608	DYETVYGYQTAGR	1	E3PBU3_ECOH1	Vitamin B12 transporter BtuB OS=Escherichia coli O78:H11 (strain H10407 / ETEC) GN=btuB PE=3 SV=1	E3PBU3|E3PBU3_ECOH1	76550352	75045040	77670816	109641328	12714512	18254372	79684120	30729532	52174544	153699536	196191696	165590176	71980856	102171696	3.21197e+06
796.749	3	74.625	0.9627903, 0.97152597	M[147.0354]GGVSLWDLAVAYPVTSHLTVR	1	E3PBU3_ECOH1	Vitamin B12 transporter BtuB OS=Escherichia coli O78:H11 (strain H10407 / ETEC) GN=btuB PE=3 SV=1		9644153	5626742	8388877	21055644	16578940	27417760	2606401	8852820	13424650	61544220	36866812	10666690	13535888	6013278	365654
687.668	3	47.176	0.8611649, 0.95725846	TNYDAYYSPGSPLLDTRK	1	E3PBU3_ECOH1	Vitamin B12 transporter BtuB OS=Escherichia coli O78:H11 (strain H10407 / ETEC) GN=btuB PE=3 SV=1	E3PBU3|E3PBU3_ECOH1	5402092	11119964	13010886	41686088	3.05423e+06	7830960	1.86194e+06	4.64251e+06	17452336	8515222	29818024	6405133	2.18729e+06	3.4723e+06	98766.2
878.906	2	34.124	0.7633355, 0.80553025, 0.9124008, 0.9366527, 0.96206295	YDKDYSSYPYQTVK	1	E3PBU3_ECOH1	Vitamin B12 transporter BtuB OS=Escherichia coli O78:H11 (strain H10407 / ETEC) GN=btuB PE=3 SV=1	E3PBU3|E3PBU3_ECOH1	67324208	109535384	100272336	142236352	30634984	43015212	41475208	34732012	93630016	171555504	185202864	102786472	72420848	101622264	28657760
517.626	3	53.507	0.95025104, 0.9580474, 0.96580803	GTNASHVLVLIDGVR	1	E3PBU3_ECOH1	Vitamin B12 transporter BtuB OS=Escherichia coli O78:H11 (strain H10407 / ETEC) GN=btuB PE=3 SV=1	E3PBU3|E3PBU3_ECOH1	92197800	103004616	79491256	74457088	37713968	69488552	72917640	33278836	108968000	230005056	176537456	193066256	147644496	143387584	22774368
679.337	3	60.696	0.93806577, 0.9639757, 0.9677447, 0.97480834	SKQWEGAFEGLTAGVNWR	1	E3PBU3_ECOH1	Vitamin B12 transporter BtuB OS=Escherichia coli O78:H11 (strain H10407 / ETEC) GN=btuB PE=3 SV=1	E3PBU3|E3PBU3_ECOH1	121354984	111583416	95397424	178174592	64135768	97846960	66365088	50809224	166369536	288376416	220975840	125781776	105393456	95702856	19087132
770.374	2	51.583	0.81329757, 0.8709016	LQ[129.0426]QVGDFTFEGAAR	0.83	E3PBU3_ECOH1	Vitamin B12 transporter BtuB OS=Escherichia coli O78:H11 (strain H10407 / ETEC) GN=btuB PE=3 SV=1		21512992	29707340	21405026	53504824	1.10024e+06	14207922	8602957	3.8134e+06	60931640	59941016	81333488	57104116	45884644	13299602	2.39289e+06
653.324	2	45.346	0.94020396, 0.9564754	WQ[129.0426]STSVNDVLR	1	E3PBU3_ECOH1	Vitamin B12 transporter BtuB OS=Escherichia coli O78:H11 (strain H10407 / ETEC) GN=btuB PE=3 SV=1		40717132	52522528	53964744	65987272	12905503	30592120	7.18585e+06	38617884	38604640	69441384	84074904	56786112	39638020	50471460	23721402
944.913	2	35.646	0.940869	Q[129.0426]TTTPGTGYVEDGYDQR	0.99	E3PBU3_ECOH1	Vitamin B12 transporter BtuB OS=Escherichia coli O78:H11 (strain H10407 / ETEC) GN=btuB PE=3 SV=1		2.92297e+06	2147080	1.98867e+06	6.56181e+06	0	0	830910	0	4.52292e+06	4.59368e+06	9037012	7285081	3650165	1870261	0
947.498	2	68.717	0.83970565, 0.8718954, 0.9252182	SAVYGSDAIGGVVN[115.0269]IITTR	1	E3PBU3_ECOH1	Vitamin B12 transporter BtuB OS=Escherichia coli O78:H11 (strain H10407 / ETEC) GN=btuB PE=3 SV=1		11555136	6457462	8007953	12950407	2.50968e+06	5.48916e+06	14868403	7229315	7777427	4.82324e+06	6.15215e+06	26414580	5473893	12379941	1.06079e+06
780.374	3	57.584	0.740791	IANLFEKDYETVYGYQ[129.0426]TAGR	1	E3PBU3_ECOH1	Vitamin B12 transporter BtuB OS=Escherichia coli O78:H11 (strain H10407 / ETEC) GN=btuB PE=3 SV=1		29293264	22489418	19566388	37631988	9125545	19576480	8656796	7219122	31526746	33590784	33497160	18457714	18531316	16939830	2.20496e+06
497.29712, 745.4415, 745.4423	2, 3	80.742	0.9339121, 0.94100225, 0.95659876, 0.9629934, 0.9645092, 0.9653133, 0.9673523, 0.9702394, 0.97259504, 0.9726077	QVGVPYIIVFLNK	0.99, 1.0	E3PBU8_ECOH1	Elongation factor Tu OS=Escherichia coli O78:H11 (strain H10407 / ETEC) GN=tuf PE=3 SV=1	E3PLE7|E3PLE7_ECOH1;E3PBU8|E3PBU8_ECOH1	29361264	26912142	21829846	50200816	70419704	61996852	297299040	40951804	140250080	92023672	35384852	41043676	100183144	75973312	2630224
688.819	2	33.727	0.56494623, 0.8842867, 0.9443925, 0.95670164, 0.961914	AFDQIDNAPEEK	1	E3PBU8_ECOH1	Elongation factor Tu OS=Escherichia coli O78:H11 (strain H10407 / ETEC) GN=tuf PE=3 SV=1	E3PLE7|E3PLE7_ECOH1;E3PBU8|E3PBU8_ECOH1	259492976	286684800	257093568	254661152	309247424	328290944	303978208	312397664	244125520	257386704	227318896	269206304	68822000	144108336	52702768
449.74417, 599.3234, 898.4809	2, 3, 4	24.474	0.89044285, 0.91330355, 0.91587454, 0.9248018, 0.9346252, 0.9464397, 0.9468775, 0.9542863, 0.9554765, 0.9584435, 0.95883423, 0.9598759, 0.96059227, 0.96331614, 0.96767175	TKPHVNVGTIGHVDHGK	0.99, 1.0	E3PBU8_ECOH1	Elongation factor Tu OS=Escherichia coli O78:H11 (strain H10407 / ETEC) GN=tuf PE=3 SV=1	E3PLE7|E3PLE7_ECOH1;E3PBU8|E3PBU8_ECOH1	993448384	969040192	1000360960	413698848	360571040	412357728	6709350912	365939584	1122209024	695007104	565151104	613840960	885513792	807188992	5314415
442.95154, 590.2665, 884.89624	2, 3, 4	24.232	0.8283189, 0.9234503, 0.92786896, 0.9528731, 0.9544744, 0.9548544, 0.9566308, 0.9582338, 0.9583358, 0.9587864, 0.9588207, 0.9601614, 0.9603041, 0.9613908, 0.96190345, 0.96229464, 0.9658694	HYAHVDC[160.0307]PGHADYVK	1	E3PBU8_ECOH1	Elongation factor Tu OS=Escherichia coli O78:H11 (strain H10407 / ETEC) GN=tuf PE=3 SV=1		2784695040	2784907520	3096796160	2215798784	1283832448	1166901504	14092824576	1205492736	3685703424	1852404096	1566466432	1844949760	2223178240	2176100352	137218624
654.67816, 981.51306, 981.5167	2, 3	78.857	0.6201675, 0.7423414, 0.92887586, 0.96010906, 0.96664214, 0.96854156, 0.96986175, 0.9705637, 0.97070354, 0.971185, 0.97161734, 0.9716627, 0.9719713, 0.97228, 0.97290707	ILELAGFLDSYIPEPER	1	E3PBU8_ECOH1	Elongation factor Tu OS=Escherichia coli O78:H11 (strain H10407 / ETEC) GN=tuf PE=3 SV=1	E3PLE7|E3PLE7_ECOH1;E3PBU8|E3PBU8_ECOH1	575846080	426152992	325318720	1242100096	1391719808	1404233472	6858153472	1360839296	2635330304	1437971968	915998784	1019598272	1806809088	1281233664	227349440
415.74	2	22.254	0.8678237, 0.9296648, 0.9455874	KLLDEGR	1	E3PBU8_ECOH1	Elongation factor Tu OS=Escherichia coli O78:H11 (strain H10407 / ETEC) GN=tuf PE=3 SV=1	E3PLE7|E3PLE7_ECOH1;E3PBU8|E3PBU8_ECOH1	414582432	414791136	450961984	283993408	81488984	179293360	2231684096	184293984	483687648	245930784	211382384	268119312	418402880	370725184	18554252
394.4897, 525.6505, 787.9718	2, 3, 4	23.302	0.85644394, 0.8721016, 0.89232993, 0.91622365, 0.92359346, 0.948503, 0.95037687, 0.9628939, 0.9657521, 0.9659689, 0.96651495, 0.971284, 0.9717789	GQVLAKPGTIKPHTK	0.99, 1.0	E3PBU8_ECOH1	Elongation factor Tu OS=Escherichia coli O78:H11 (strain H10407 / ETEC) GN=tuf PE=3 SV=1	E3PLE7|E3PLE7_ECOH1;E3PBU8|E3PBU8_ECOH1	1221873408	1302174848	1308564352	1071990656	753199808	695957888	5928740352	622531520	1457852416	895348800	694722624	852878976	863919232	913213120	42723004
586.332	2	47.181	0.85154474, 0.8744416, 0.9491092, 0.9547629, 0.96109533, 0.9716011	VGEEVEIVGIK	1	E3PBU8_ECOH1	Elongation factor Tu OS=Escherichia coli O78:H11 (strain H10407 / ETEC) GN=tuf PE=3 SV=1	E3PLE7|E3PLE7_ECOH1;E3PBU8|E3PBU8_ECOH1	2539133440	2474361856	2461240832	1995928832	1514961536	1520596608	10638543872	1685581440	3269187840	1635735296	1007214720	1990471040	2440872704	2332794368	239167040
514.298	2	43.447	0.8627777, 0.8942316, 0.9049981, 0.914247, 0.9610827	AGENVGVLLR	1	E3PBU8_ECOH1	Elongation factor Tu OS=Escherichia coli O78:H11 (strain H10407 / ETEC) GN=tuf PE=3 SV=1	E3PLE7|E3PLE7_ECOH1;E3PBU8|E3PBU8_ECOH1	3166973696	3182575360	3275303936	2258442752	2040909952	1606115968	12929817600	1472986368	4015906304	1998513792	1409860864	2289701888	3403556096	2414853888	275947616
419.25	2	30.87	0.9402659, 0.95487034, 0.9665143, 0.96773523	EHILLGR	1	E3PBU8_ECOH1	Elongation factor Tu OS=Escherichia coli O78:H11 (strain H10407 / ETEC) GN=tuf PE=3 SV=1	E3PLE7|E3PLE7_ECOH1;E3PBU8|E3PBU8_ECOH1	1543281920	1595315712	1671508736	1043862528	963237504	884589312	7995121664	815052416	2038129536	1060115200	756318784	998916480	1639516672	1243532928	14961170
609.785, 1218.5618	1, 2	35.509	0.77921367, 0.85794944, 0.9464098, 0.9490564, 0.95042133, 0.9524149, 0.9539855, 0.9572474	ALEGDAEWEAK	1	E3PBU8_ECOH1	Elongation factor Tu OS=Escherichia coli O78:H11 (strain H10407 / ETEC) GN=tuf PE=3 SV=1	E3PLE7|E3PLE7_ECOH1;E3PBU8|E3PBU8_ECOH1	1712054016	1779387392	1734003200	1141151488	794050432	883357248	6083649536	1058833472	1831841920	1125123072	679040000	1033498368	1282372992	1065334208	119187864
401.245	2	24.739	0.9621765, 0.96462834, 0.96801937, 0.97215056	TVGAGVVAK	1	E3PBU8_ECOH1	Elongation factor Tu OS=Escherichia coli O78:H11 (strain H10407 / ETEC) GN=tuf PE=3 SV=1	E3PLE7|E3PLE7_ECOH1;E3PBU8|E3PBU8_ECOH1	1456312832	1509784576	1578721664	1061923584	675265408	799788352	7713515520	768080768	2167776256	1037769344	819496768	959743872	1542596992	1207668224	57878912
411.87662, 617.31146	2, 3	43.683	0.5324758, 0.9420723, 0.94303656, 0.95232826, 0.95425206, 0.95451236, 0.9554452, 0.95848477, 0.96174586	GYRPQFYFR	1	E3PBU8_ECOH1	Elongation factor Tu OS=Escherichia coli O78:H11 (strain H10407 / ETEC) GN=tuf PE=3 SV=1	E3PLE7|E3PLE7_ECOH1;E3PBU8|E3PBU8_ECOH1	1757616768	1751470464	1901804288	560543808	605300928	695192832	7302300672	458478720	3574746624	1088680192	1232155520	853026112	2584928768	1400517888	346612864
388.707	2	30.844	0.85210824, 0.90192527, 0.9388188, 0.9575698	HTPFFK	0.96	E3PBU8_ECOH1	Elongation factor Tu OS=Escherichia coli O78:H11 (strain H10407 / ETEC) GN=tuf PE=3 SV=1	E3PLE7|E3PLE7_ECOH1;E3PBU8|E3PBU8_ECOH1	903814400	980360832	1038186304	419690688	364661312	355980672	5115474432	250501312	1604836480	479584576	624349760	585104256	1211948032	691803456	4610809
706.3928, 1059.0844	2, 3	79.73	0.90292436, 0.9282651, 0.9616687, 0.96350956, 0.96472704, 0.9671542, 0.96887714, 0.96946204, 0.9695489, 0.969699, 0.9701879, 0.9705708, 0.97163504	AIDKPFLLPIEDVFSISGR	1	E3PBU8_ECOH1	Elongation factor Tu OS=Escherichia coli O78:H11 (strain H10407 / ETEC) GN=tuf PE=3 SV=1	E3PLE7|E3PLE7_ECOH1;E3PBU8|E3PBU8_ECOH1	1386374912	1248175616	1282104832	1958055936	2987106304	2928987392	11386035200	2498469888	5477454336	2984011520	1995096064	1379082624	3811440128	2639103744	273149216
601.9671, 601.9696, 902.4464	2, 3	39.515	0.6826309, 0.9403249, 0.9503476, 0.9512772, 0.9512782, 0.9545991, 0.96452653, 0.9645423, 0.9657719, 0.9660033, 0.96662104, 0.9701168, 0.97146964	GITINTSHVEYDTPTR	0.99, 1.0	E3PBU8_ECOH1	Elongation factor Tu OS=Escherichia coli O78:H11 (strain H10407 / ETEC) GN=tuf PE=3 SV=1	E3PLE7|E3PLE7_ECOH1;E3PBU8|E3PBU8_ECOH1	2390125824	2497865472	2694206464	1881198848	1277077120	1267335296	9509312512	1442908928	3242728448	1943321088	1400097152	1921389184	2436854784	2032380544	281721536
435.2655, 652.39514	2, 3	64.707	0.86439365, 0.9482331, 0.94860625, 0.9505314, 0.95355815, 0.9555293, 0.9559335, 0.9560893, 0.9567128, 0.9571211, 0.96191734	TTLTAAITTVLAK	1	E3PBU8_ECOH1	Elongation factor Tu OS=Escherichia coli O78:H11 (strain H10407 / ETEC) GN=tuf PE=3 SV=1	E3PLE7|E3PLE7_ECOH1;E3PBU8|E3PBU8_ECOH1	1813009920	1759628288	1970244992	1408393984	1342564480	1404561408	11176461312	1328479744	4208955136	2446736384	1312787200	2132367360	3101206784	2581543424	73372416
607.819	2	49.332	0.930304, 0.9376347, 0.9453082, 0.95154977	FESEVYILSK	1	E3PBU8_ECOH1	Elongation factor Tu OS=Escherichia coli O78:H11 (strain H10407 / ETEC) GN=tuf PE=3 SV=1	E3PLE7|E3PLE7_ECOH1;E3PBU8|E3PBU8_ECOH1	1387224448	1344234496	1337154048	1174192640	792358144	963070080	8637251584	876479744	1874879616	1080771328	607465280	1162692736	1634795392	1388198272	224821696
655.6578, 982.98315	2, 3	60.352	0.90676737, 0.93365943, 0.93828464, 0.94525576, 0.94697815, 0.9593052, 0.96311444, 0.9634651, 0.965103, 0.9651193, 0.96578324	ELLSQYDFPGDDTPIVR	1	E3PBU8_ECOH1	Elongation factor Tu OS=Escherichia coli O78:H11 (strain H10407 / ETEC) GN=tuf PE=3 SV=1	E3PLE7|E3PLE7_ECOH1;E3PBU8|E3PBU8_ECOH1	2926023168	3141191680	2830783232	2162818816	2000551040	1900765312	10051944448	1895725568	3957880832	2315952640	1311875712	2133933568	2956754176	2354214144	365142688
498.507	4	49.055	0.93330956, 0.9404014, 0.94816715, 0.9507121, 0.9511425, 0.9650429	HTPFFKGYRPQFYFR	1	E3PBU8_ECOH1	Elongation factor Tu OS=Escherichia coli O78:H11 (strain H10407 / ETEC) GN=tuf PE=3 SV=1	E3PLE7|E3PLE7_ECOH1;E3PBU8|E3PBU8_ECOH1	1000014976	774023360	829914944	130207240	355969248	393593920	1151557120	142710192	1007677568	351948352	386372928	116044336	1011902976	418686080	12360064
514.789	2	45.221	0.8924451, 0.9370417	AGEN[115.0269]VGVLLR	1	E3PBU8_ECOH1	Elongation factor Tu OS=Escherichia coli O78:H11 (strain H10407 / ETEC) GN=tuf PE=3 SV=1		55772264	61794456	61608560	40192828	45358640	33718712	300764096	38737416	89983024	18339202	12368715	48041960	32254948	29250290	1.92342e+06
553.305	3	41.308	0.9102069, 0.95641077, 0.96497005	VGEEVEIVGIKETQK	1	E3PBU8_ECOH1	Elongation factor Tu OS=Escherichia coli O78:H11 (strain H10407 / ETEC) GN=tuf PE=3 SV=1	E3PLE7|E3PLE7_ECOH1;E3PBU8|E3PBU8_ECOH1	91227488	79255280	68444560	168743152	67434920	48011424	121657520	29360144	175933152	50619936	50206040	30424338	130090232	63581212	20377160
594.321	3	61.757	0.5814837, 0.6978868, 0.8832922, 0.9032224	MVVTLIHPIAMDDGLR	1	E3PBU8_ECOH1	Elongation factor Tu OS=Escherichia coli O78:H11 (strain H10407 / ETEC) GN=tuf PE=3 SV=1	E3PLE7|E3PLE7_ECOH1;E3PBU8|E3PBU8_ECOH1	18596484	14905670	24135074	18632266	32662914	6573563	228103168	31395806	3.74055e+06	8335226	1.89018e+06	2.11644e+06	2.95549e+06	4025412	1.13103e+06
983.475	2	61.199	0.653032	ELLSQ[129.0426]YDFPGDDTPIVR	1	E3PBU8_ECOH1	Elongation factor Tu OS=Escherichia coli O78:H11 (strain H10407 / ETEC) GN=tuf PE=3 SV=1		35270576	38449680	36168580	26549520	53948836	47230968	141222960	43928340	70110296	17016350	10701031	21648462	30121150	31573778	18067314
412.205	3	45.14	0.79851305, 0.8898122, 0.9190655, 0.9254151	GYRPQ[129.0426]FYFR	1	E3PBU8_ECOH1	Elongation factor Tu OS=Escherichia coli O78:H11 (strain H10407 / ETEC) GN=tuf PE=3 SV=1		92636928	76677952	78278848	35171876	20882666	29521964	413178208	27051972	154793376	17319212	41417696	45858324	126411080	69524016	4.01662e+06
616.9498, 770.93567	4, 5	50.75	0.86168593, 0.8619587, 0.89447385, 0.94781476, 0.95498675, 0.9553627, 0.96183866, 0.9673751, 0.9679053	TKPHVNVGTIGHVDHGKTTLTAAITTVLAK	1	E3PBU8_ECOH1	Elongation factor Tu OS=Escherichia coli O78:H11 (strain H10407 / ETEC) GN=tuf PE=3 SV=1	E3PLE7|E3PLE7_ECOH1;E3PBU8|E3PBU8_ECOH1	351592256	246220400	169851024	244558608	203475952	238438736	1137624448	149313408	1080861568	435159840	261925872	37708512	510716992	425357472	7901266
658.308	2	33.04	0.8972964, 0.96271867	STC[160.0307]TGVEMFRK	0.85	E3PBU8_ECOH1	Elongation factor Tu OS=Escherichia coli O78:H11 (strain H10407 / ETEC) GN=tuf PE=3 SV=1		11177683	12724470	14788204	35754016	5959801	10012461	18038746	3.33885e+06	12551437	12859670	11905565	1908703	5.57053e+06	3.05569e+06	3214871
497.625	3	78.239	0.90671396, 0.96598995, 0.96910167, 0.97030383	Q[129.0426]VGVPYIIVFLNK	1	E3PBU8_ECOH1	Elongation factor Tu OS=Escherichia coli O78:H11 (strain H10407 / ETEC) GN=tuf PE=3 SV=1		4.25157e+06	3.89257e+06	2.90566e+06	8215168	14112230	9613517	57807528	9395470	21073004	7.51424e+06	4.77603e+06	7757953	11819956	9993069	471078
602.296	3	41.205	0.7935881, 0.85448754, 0.8834321, 0.9417364	GITIN[115.0269]TSHVEYDTPTR	1	E3PBU8_ECOH1	Elongation factor Tu OS=Escherichia coli O78:H11 (strain H10407 / ETEC) GN=tuf PE=3 SV=1		44470144	47186788	45414760	33714780	26432666	21281696	235116416	27707088	27797644	15467110	12784899	23245706	31199114	30894738	6770733
752.216	5	56.426	0.8616944, 0.87234634, 0.92166746, 0.9567483, 0.95881903, 0.9672697	TKPHVNVGTIGHVDHGKTTLTAAITTVLAKTYGGAAR	1	E3PBU8_ECOH1	Elongation factor Tu OS=Escherichia coli O78:H11 (strain H10407 / ETEC) GN=tuf PE=3 SV=1	E3PLE7|E3PLE7_ECOH1;E3PBU8|E3PBU8_ECOH1	170165264	99294744	54541176	135284864	212037968	125224672	231693840	116715264	461148128	203207776	149255296	10374354	188765296	120142136	5635308
660.708	3	70.891	0.7286101, 0.91622925, 0.9196703, 0.95397526	TTLTAAITTVLAKTYGGAAR	1	E3PBU8_ECOH1	Elongation factor Tu OS=Escherichia coli O78:H11 (strain H10407 / ETEC) GN=tuf PE=3 SV=1	E3PLE7|E3PLE7_ECOH1;E3PBU8|E3PBU8_ECOH1	11791394	10066346	13203258	25462906	9539293	6639737	78346896	5589321	28062200	7095654	2.35884e+06	3.60994e+06	12395924	10293258	539310
386.229	2	39.653	0.89917195, 0.918359	VIWPTR	0.99	E3PBU9_ECOH1	Protein translocase subunit SecE OS=Escherichia coli O78:H11 (strain H10407 / ETEC) GN=secE PE=3 SV=1	E3PBU9|E3PBU9_ECOH1	35599192	34784568	40873308	31817724	42105296	35673080	31006324	3.29548e+06	39108792	27447682	29108752	45612888	36151608	44935112	1.32329e+06
422.58105, 633.3683	2, 3	18.659	0.90808654, 0.9446197, 0.95548457, 0.971866	LQQVGDKPRPK	1	E3PBV0_ECOH1	Transcription termination/antitermination protein NusG OS=Escherichia coli O78:H11 (strain H10407 / ETEC) GN=nusG PE=3 SV=1	E3PBV0|E3PBV0_ECOH1	29703226	32748464	43481608	29919746	13243708	9348819	203403504	14346823	46059484	21667360	22296032	33228984	15558145	10285189	406431
432.75	2	47.404	0.9058283, 0.96743244	VSVSIFGR	1	E3PBV0_ECOH1	Transcription termination/antitermination protein NusG OS=Escherichia coli O78:H11 (strain H10407 / ETEC) GN=nusG PE=3 SV=1	E3PBV0|E3PBV0_ECOH1	12344957	17456248	17178572	8461453	1.22294e+06	6934554	91860160	3.88731e+06	21817836	8.2857e+06	9936462	16562045	17412204	13122048	537092
504.96402, 756.9426	2, 3	72.996	0.9344319, 0.9469359, 0.9590138, 0.9675816, 0.96792746, 0.96932745, 0.9695179, 0.97050333, 0.9727222	GLPIPVVITVYADR	1	E3PBV1_ECOH1	50S ribosomal protein L11 OS=Escherichia coli O78:H11 (strain H10407 / ETEC) GN=rplK PE=3 SV=1	E3PBV1|E3PBV1_ECOH1	132399688	100610816	71310968	473580832	86033784	93020648	916763584	99880288	584982208	533287232	484272576	376177952	441757056	415009696	86656216
565.806	2	32.696	0.9250358, 0.95576817, 0.96551853	AQLQEIAQ[129.0426]TK	0.63	E3PBV1_ECOH1	50S ribosomal protein L11 OS=Escherichia coli O78:H11 (strain H10407 / ETEC) GN=rplK PE=3 SV=1		95831016	101371456	104609976	193638864	44574456	62015008	328734368	65143300	138875104	130720192	151963472	127437920	120123304	130894728	75372544
565.806	2	33.343	0.87165225, 0.95283777	AQ[129.0426]LQEIAQTK	0.95	E3PBV1_ECOH1	50S ribosomal protein L11 OS=Escherichia coli O78:H11 (strain H10407 / ETEC) GN=rplK PE=3 SV=1		22100130	20970038	32700430	44757352	2.23649e+06	2.08085e+06	137460128	2736806	19685160	16917810	21742884	31982436	30411270	63781964	926964
455.292	2	43.442	0.86801994, 0.91429675, 0.9259712	TPPAAVLLK	1	E3PBV1_ECOH1	50S ribosomal protein L11 OS=Escherichia coli O78:H11 (strain H10407 / ETEC) GN=rplK PE=3 SV=1	E3PBV1|E3PBV1_ECOH1	818375488	839622720	858248384	796807552	159200352	203199712	2404904704	196114960	885129664	898824768	843310272	788024960	889680512	887495232	107530152
565.315	2	31.163	0.8134374, 0.942616, 0.97341317, 0.9757851	AQLQEIAQTK	1	E3PBV1_ECOH1	50S ribosomal protein L11 OS=Escherichia coli O78:H11 (strain H10407 / ETEC) GN=rplK PE=3 SV=1	E3PBV1|E3PBV1_ECOH1	245291808	245254560	245627232	279183872	36550772	28068064	1151354752	28701350	280733248	278794560	243309888	208721520	244918752	321188832	3.47789e+06
415.226	2	41.117	0.94436705, 0.9456913, 0.9679368	SFTFVTK	1	E3PBV1_ECOH1	50S ribosomal protein L11 OS=Escherichia coli O78:H11 (strain H10407 / ETEC) GN=rplK PE=3 SV=1	E3PBV1|E3PBV1_ECOH1	435058336	415461792	445343648	453823616	24050074	84777272	1209452928	85650784	476110112	477340256	447962848	432917376	474019392	471493504	73895216
408.24667, 611.8669	2, 3	46.629	0.8691839, 0.9302768, 0.9319626, 0.95503736, 0.96140087, 0.9661351, 0.97154886	VVGQLGQVLGPR	1	E3PBV2_ECOH1	50S ribosomal protein L1 OS=Escherichia coli O78:H11 (strain H10407 / ETEC) GN=rplA PE=3 SV=1	E3PBV2|E3PBV2_ECOH1	1001299264	1015587392	981985856	1308995712	35688336	205767296	1988354432	246862784	1049118336	2343069440	1212852608	1090353024	981430336	702967168	73930624
688.862	2	34.797	0.9139519, 0.935029, 0.94106245, 0.9424753, 0.94327617	VAVFTQGANAEAAK	1	E3PBV2_ECOH1	50S ribosomal protein L1 OS=Escherichia coli O78:H11 (strain H10407 / ETEC) GN=rplA PE=3 SV=1	E3PBV2|E3PBV2_ECOH1	733253696	763955456	816153984	1071192192	70457848	155802560	1618470656	203868704	741226304	1613009792	1071191744	807353664	656853440	569551552	42396360
642.861	2	39.262	0.94226295, 0.9647437, 0.9680247, 0.96901566	VGTVTPNVAEAVK	1	E3PBV2_ECOH1	50S ribosomal protein L1 OS=Escherichia coli O78:H11 (strain H10407 / ETEC) GN=rplA PE=3 SV=1	E3PBV2|E3PBV2_ECOH1	871061312	812736192	969687936	1200505344	89232016	177316336	1942621952	242788448	897685120	1725087488	1116777216	913038848	744024448	681685056	53748536
533.293	2	24.531	0.9629077, 0.9695846, 0.9732856, 0.97428674	GATVLPHGTGR	1	E3PBV2_ECOH1	50S ribosomal protein L1 OS=Escherichia coli O78:H11 (strain H10407 / ETEC) GN=rplA PE=3 SV=1	E3PBV2|E3PBV2_ECOH1	254877088	247182352	263846544	381395040	19774994	58836392	844093696	63190824	277236192	578794112	420381696	256401600	218392592	227924656	12232067
612.358	2	48.083	0.71951574, 0.941936, 0.94751906	VVGQLGQ[129.0426]VLGPR	0.62	E3PBV2_ECOH1	50S ribosomal protein L1 OS=Escherichia coli O78:H11 (strain H10407 / ETEC) GN=rplA PE=3 SV=1		72418888	83316824	80291416	120765232	2457957	13692413	238836880	17009088	70973008	109919016	59640056	74392856	68548064	59351592	412408
401.226	2	26.452	0.66438216, 0.8200958, 0.8946504	ALNLQDK	0.99	E3PBV3_ECOH1	50S ribosomal protein L10 OS=Escherichia coli O78:H11 (strain H10407 / ETEC) GN=rplJ PE=3 SV=1	E3PBV3|E3PBV3_ECOH1	136917440	140011056	145467568	127388696	34697024	43769580	572643584	94057568	130268120	118162192	73188552	143077520	110259088	104980088	24399572
625.808	2	45.304	0.9203853, 0.94847953, 0.95267254, 0.9602798	AVEGTPFEC[160.0307]LK	0.99	E3PBV3_ECOH1	50S ribosomal protein L10 OS=Escherichia coli O78:H11 (strain H10407 / ETEC) GN=rplJ PE=3 SV=1		223149488	235450736	247266912	161096064	70046600	91035216	707053440	90949296	257428352	224998080	163917760	214843440	206350544	206630944	78141360
469.57474, 703.858	2, 3	39.644	0.5868461, 0.74301696, 0.7649524, 0.9271091	RAVEGTPFEC[160.0307]LK	0.98, 1.0	E3PBV3_ECOH1	50S ribosomal protein L10 OS=Escherichia coli O78:H11 (strain H10407 / ETEC) GN=rplJ PE=3 SV=1		50073108	50053516	44564916	26641282	4682272	14091802	159949568	14039728	89239008	66244052	46840856	39535804	26796156	34461588	4594807
724.393	2	51.191	0.95895666, 0.96098715	LATLPTYEEAIAR	1	E3PBV3_ECOH1	50S ribosomal protein L10 OS=Escherichia coli O78:H11 (strain H10407 / ETEC) GN=rplJ PE=3 SV=1	E3PBV3|E3PBV3_ECOH1	641415936	593891200	628395520	492756096	146594768	283726368	1927028992	221941280	690273984	506935136	434058560	651937664	665667520	588777344	157166832
523.285	2	37.448	0.9258557, 0.96366364, 0.9675616, 0.9713236	GALSAVVADSR	1	E3PBV3_ECOH1	50S ribosomal protein L10 OS=Escherichia coli O78:H11 (strain H10407 / ETEC) GN=rplJ PE=3 SV=1	E3PBV3|E3PBV3_ECOH1	403360320	427829280	415647264	474567104	72557792	139726208	1277153280	161647648	526537056	410749248	348956640	444080288	437809952	339701056	17177658
844.435	2	54.266	0.97005063, 0.970961, 0.97146064, 0.9737651	AAAFEGELIPASQIDR	1	E3PBV3_ECOH1	50S ribosomal protein L10 OS=Escherichia coli O78:H11 (strain H10407 / ETEC) GN=rplJ PE=3 SV=1	E3PBV3|E3PBV3_ECOH1	476101632	502833024	477759136	537351872	97830352	155963664	1562411008	174836656	689342784	629296000	387399680	489172864	525227424	481824896	127238560
725.362	3	64.474	0.76180464, 0.9295552	DAFVGPTLIAYSMEHPGAAAR	1	E3PBV3_ECOH1	50S ribosomal protein L10 OS=Escherichia coli O78:H11 (strain H10407 / ETEC) GN=rplJ PE=3 SV=1	E3PBV3|E3PBV3_ECOH1	3.60211e+06	3.02234e+06	4211903	6708941	3.13698e+06	2948213	31180420	1.91916e+06	4832431	7938564	4.15021e+06	5840569	2.14429e+06	8894018	5282169
463.91168, 695.3637	2, 3	21.467	0.9139379, 0.9658423, 0.96586925, 0.9660101, 0.967117, 0.96852875, 0.96896785, 0.9715095	EGVSKDDAEALKK	0.99, 1.0	E3PBV4_ECOH1	50S ribosomal protein L7/L12 OS=Escherichia coli O78:H11 (strain H10407 / ETEC) GN=rplL PE=3 SV=1	E3PBV4|E3PBV4_ECOH1	1096830080	1126274688	1187180800	1176782080	260734304	369239552	6073380864	266569696	1517809920	1011337600	938875840	1247878656	1061175936	1104972032	65753656
557.311	2	42.456	0.9194773, 0.9375613, 0.9547698, 0.9554829, 0.95730627	DLVESAPAALK	1	E3PBV4_ECOH1	50S ribosomal protein L7/L12 OS=Escherichia coli O78:H11 (strain H10407 / ETEC) GN=rplL PE=3 SV=1	E3PBV4|E3PBV4_ECOH1	1509361664	1496547840	1562508288	1272269184	358386528	514771488	6236984320	509888704	1846233856	1259271296	1077864320	1687039616	1482947712	1464070272	60175080
622.8213, 622.82166, 622.822, 622.82434	2	35.325	0.6616059, 0.70973563, 0.75380516, 0.83042824, 0.8349227, 0.84603727, 0.852598, 0.85525596, 0.8651817, 0.91918886, 0.9665185	ALEEAGAEVEVK	0.75, 0.99, 1.0	E3PBV4_ECOH1	50S ribosomal protein L7/L12 OS=Escherichia coli O78:H11 (strain H10407 / ETEC) GN=rplL PE=3 SV=1	E3PBV4|E3PBV4_ECOH1	801759680	841398336	894672320	758484736	188411824	314111520	3144640512	257653072	858503168	593880960	514831456	927282432	865922240	798216256	164277744
482.771	2	51.25	0.6463875, 0.6513028	TEFDVILK	1	E3PBV4_ECOH1	50S ribosomal protein L7/L12 OS=Escherichia coli O78:H11 (strain H10407 / ETEC) GN=rplL PE=3 SV=1	E3PBV4|E3PBV4_ECOH1	221625248	228183104	234977088	205701184	37124320	76083488	1399441536	46882380	376633216	267279712	143514336	355966816	298468352	316264544	6.72157e+06
665.885	2	59.605	0.91857755, 0.96517634, 0.96725017, 0.969398, 0.9709271	LIEVPVEYIAGK	1	E3PBV5_ECOH1	DNA-directed RNA polymerase subunit beta OS=Escherichia coli O78:H11 (strain H10407 / ETEC) GN=rpoB PE=3 SV=1	E3PBV5|E3PBV5_ECOH1	207682720	222116256	227109888	270728544	46468436	56352816	592097216	45720664	275666176	222242544	148341808	225652224	214714336	240824320	5538126
910.472	2	88.883	0.94012165, 0.9713424	DLSEELQILEAGLFSR	1	E3PBV5_ECOH1	DNA-directed RNA polymerase subunit beta OS=Escherichia coli O78:H11 (strain H10407 / ETEC) GN=rpoB PE=3 SV=1	E3PBV5|E3PBV5_ECOH1	1.07759e+06	585947	482736	2779120	2534177	3251603	8991284	3095151	5967723	8098440	3.56987e+06	2.32942e+06	4738017	3.49526e+06	2.08419e+06
382.688	2	20.007	0.8014524, 0.9401315	AQ[129.0426]FGGQR	0.84	E3PBV5_ECOH1	DNA-directed RNA polymerase subunit beta OS=Escherichia coli O78:H11 (strain H10407 / ETEC) GN=rpoB PE=3 SV=1		10274062	12444038	18638326	4242927	4673629	11401154	15764754	5195351	30685936	19530782	15557060	14401936	41532892	4842868	14499930
675.3562, 1012.53204	2, 3	62.395	0.5685351, 0.80995536, 0.9207059, 0.94519645, 0.95676374, 0.9670818, 0.9701775, 0.97115046	LGPEEITADIPNVGEAALSK	1	E3PBV5_ECOH1	DNA-directed RNA polymerase subunit beta OS=Escherichia coli O78:H11 (strain H10407 / ETEC) GN=rpoB PE=3 SV=1	E3PBV5|E3PBV5_ECOH1	74880864	80544464	85304680	127686552	18964078	23389484	397667264	21087896	140825200	104415368	63827964	102316400	112573080	135293008	7529212
778.724	3	62.073	0.85582405, 0.91905165, 0.9317127, 0.9673456, 0.9692747	IETLFTNDLDHGPYISETLR	1	E3PBV5_ECOH1	DNA-directed RNA polymerase subunit beta OS=Escherichia coli O78:H11 (strain H10407 / ETEC) GN=rpoB PE=3 SV=1	E3PBV5|E3PBV5_ECOH1	35465732	33347496	32411026	60879080	9345179	12365279	202200144	7.01893e+06	54380212	52195080	29494836	25669296	46322960	65297712	4.76266e+06
775.37976, 1162.5637	2, 3	60.308	0.7444821, 0.8287627, 0.9342746, 0.9386802, 0.9453325, 0.9464721, 0.9623586, 0.9735647	SVFPIQSYSGNSELQYVSYR	1	E3PBV5_ECOH1	DNA-directed RNA polymerase subunit beta OS=Escherichia coli O78:H11 (strain H10407 / ETEC) GN=rpoB PE=3 SV=1	E3PBV5|E3PBV5_ECOH1	70783208	63041536	64904784	65135316	9086186	11084837	241534672	11223616	103434768	69917976	36173068	68263680	74364728	76776176	10431646
594.335	2	35.197	0.92139775, 0.9379997, 0.94286984	AVAVDSGVTAVAK	1	E3PBV5_ECOH1	DNA-directed RNA polymerase subunit beta OS=Escherichia coli O78:H11 (strain H10407 / ETEC) GN=rpoB PE=3 SV=1	E3PBV5|E3PBV5_ECOH1	106957656	105684192	114636648	101766000	70340824	56466756	314545504	68062504	110019872	92528352	74969472	91199816	93867208	110393296	104569688
396.734	2	34.843	0.9543014, 0.967106, 0.968612	LVIYER	1	E3PBV5_ECOH1	DNA-directed RNA polymerase subunit beta OS=Escherichia coli O78:H11 (strain H10407 / ETEC) GN=rpoB PE=3 SV=1	E3PBV5|E3PBV5_ECOH1	87574008	75851312	86203240	86188944	67936560	14346382	264909888	11280286	95350896	69417848	62436016	74802784	92371056	104858432	1.19117e+06
649.004	3	85.114	0.9616143, 0.9624881, 0.96410763, 0.96457285	ALNYTTEQILDLFFEK	1	E3PBV5_ECOH1	DNA-directed RNA polymerase subunit beta OS=Escherichia coli O78:H11 (strain H10407 / ETEC) GN=rpoB PE=3 SV=1	E3PBV5|E3PBV5_ECOH1	3.86891e+06	1.97489e+06	1.25414e+06	4228833	7565662	2198381	40006604	634993	17157162	24312398	12734414	7.64684e+06	14946637	14173431	850130
650.018	3	76.906	0.89341223, 0.9458349, 0.9554157, 0.97119296	KDLSEELQILEAGLFSR	1	E3PBV5_ECOH1	DNA-directed RNA polymerase subunit beta OS=Escherichia coli O78:H11 (strain H10407 / ETEC) GN=rpoB PE=3 SV=1	E3PBV5|E3PBV5_ECOH1	4136241	2.0341e+06	1.46208e+06	13826194	1.78249e+06	2.10836e+06	44660696	317174	26631748	18710390	13945882	7036323	17611780	18313248	0
787.106	3	77.872	0.7879526, 0.80559325, 0.89129364, 0.96081007	RPQVLDVPYLLSIQLDSFQK	1	E3PBV5_ECOH1	DNA-directed RNA polymerase subunit beta OS=Escherichia coli O78:H11 (strain H10407 / ETEC) GN=rpoB PE=3 SV=1	E3PBV5|E3PBV5_ECOH1	6.52537e+06	1.78668e+06	495626	6.57114e+06	6.91128e+06	5337589	23193052	1.60652e+06	30410984	33737900	15445040	9796702	23492942	18587534	1.5071e+06
394.267	3	38.253	0.782874	RKLPATIILR	1	E3PBV5_ECOH1	DNA-directed RNA polymerase subunit beta OS=Escherichia coli O78:H11 (strain H10407 / ETEC) GN=rpoB PE=3 SV=1	E3PBV5|E3PBV5_ECOH1	4324311	5242555	6343592	10995616	1.2488e+06	0	50412044	0	9829896	8.17049e+06	1.82494e+06	7102155	10991313	12388614	0
541.261	2	18.684	0.9552577, 0.9723624	DVHPTHYGR	1	E3PBV5_ECOH1	DNA-directed RNA polymerase subunit beta OS=Escherichia coli O78:H11 (strain H10407 / ETEC) GN=rpoB PE=3 SV=1	E3PBV5|E3PBV5_ECOH1	12674989	19588616	17877762	15761949	3.91586e+06	3912528	58502304	1.25016e+06	22686242	12240107	20366702	19052472	15083783	16050041	658337
811.921	2	42.997	0.82254237, 0.8710062	STGSYSLVTQQPLGGK	1	E3PBV5_ECOH1	DNA-directed RNA polymerase subunit beta OS=Escherichia coli O78:H11 (strain H10407 / ETEC) GN=rpoB PE=3 SV=1	E3PBV5|E3PBV5_ECOH1	9866076	14778130	6185067	10625083	0	3.15962e+06	139769200	338188	17857610	11024069	3.00911e+06	4.34107e+06	1.51303e+06	17610904	0
657.314, 985.4678	2, 3	57.034	0.86086655, 0.91999966, 0.9292718, 0.9476543, 0.9485648	FIEQDPEGQYGLEAAFR	1	E3PBV5_ECOH1	DNA-directed RNA polymerase subunit beta OS=Escherichia coli O78:H11 (strain H10407 / ETEC) GN=rpoB PE=3 SV=1	E3PBV5|E3PBV5_ECOH1	45005312	41203580	33399740	50950840	6391602	2.85486e+06	146174800	4973976	62790160	39598440	25318532	36894700	47941252	53163152	5.24373e+06
670.811	2	66.92	0.910285, 0.9436961	GSWLDFEFDPK	0.82	E3PBV5_ECOH1	DNA-directed RNA polymerase subunit beta OS=Escherichia coli O78:H11 (strain H10407 / ETEC) GN=rpoB PE=3 SV=1	E3PBV5|E3PBV5_ECOH1	7.62602e+06	6897534	5588374	20290526	3.05305e+06	533695	54771368	593096	17373346	15779331	4594897	14377688	9497489	13308472	132365
623.32007, 830.7582	3, 4	58.376	0.60515696, 0.7837836, 0.812693, 0.8751883, 0.8835375, 0.9242655, 0.9470081	RIETLFTNDLDHGPYISETLR	1	E3PBV5_ECOH1	DNA-directed RNA polymerase subunit beta OS=Escherichia coli O78:H11 (strain H10407 / ETEC) GN=rpoB PE=3 SV=1	E3PBV5|E3PBV5_ECOH1	25084340	24343154	21546152	61765688	3998952	4.5036e+06	127573064	8158628	73256776	46056836	41195448	33254934	50261964	37687196	6786868
476.29	2	28.231	0.906622, 0.96344656, 0.9722255	VIVSQLHR	1	E3PBV5_ECOH1	DNA-directed RNA polymerase subunit beta OS=Escherichia coli O78:H11 (strain H10407 / ETEC) GN=rpoB PE=3 SV=1	E3PBV5|E3PBV5_ECOH1	34253028	39243712	38793888	39828852	15373093	4.88452e+06	156668128	3.43954e+06	51822260	38671740	28689570	32177338	42682484	52818368	166553
379.25	2	32.46	0.89058864, 0.95299685	KLIDIR	1	E3PBV5_ECOH1	DNA-directed RNA polymerase subunit beta OS=Escherichia coli O78:H11 (strain H10407 / ETEC) GN=rpoB PE=3 SV=1	E3PBV5|E3PBV5_ECOH1	5396018	4829169	11224929	8632818	0	748640	36963132	232774	9336604	6887374	6.40799e+06	8173757	7461976	9887994	0
382.208	2	38.202	0.8520477, 0.9550027, 0.9720416	DNLFVR	1	E3PBV5_ECOH1	DNA-directed RNA polymerase subunit beta OS=Escherichia coli O78:H11 (strain H10407 / ETEC) GN=rpoB PE=3 SV=1	E3PBV5|E3PBV5_ECOH1	48457792	62093960	63229932	69532328	13306320	2.19598e+06	204674160	589864	66449672	43271168	42750100	53182948	63141720	80473160	0
490.245	2	35.381	0.92927194, 0.9336004	AYDLGADVR	1	E3PBV5_ECOH1	DNA-directed RNA polymerase subunit beta OS=Escherichia coli O78:H11 (strain H10407 / ETEC) GN=rpoB PE=3 SV=1	E3PBV5|E3PBV5_ECOH1	68361464	92523984	81070976	52171812	63294396	49792496	233597600	74197104	72244224	45196828	28645160	71689928	72866288	85942728	51321804
482.266	2	34.603	0.969803, 0.9708576	GVTYSAPLR	1	E3PBV5_ECOH1	DNA-directed RNA polymerase subunit beta OS=Escherichia coli O78:H11 (strain H10407 / ETEC) GN=rpoB PE=3 SV=1	E3PBV5|E3PBV5_ECOH1	59413696	59935780	66042144	67791832	53417020	11972567	219357504	14743002	66378320	40495104	36137800	65055288	61550972	76346256	59974260
549.282	2	28.861	0.9475942, 0.9727001, 0.97349447	SKGESSLFSR	0.97	E3PBV5_ECOH1	DNA-directed RNA polymerase subunit beta OS=Escherichia coli O78:H11 (strain H10407 / ETEC) GN=rpoB PE=3 SV=1	E3PBV5|E3PBV5_ECOH1	39094812	44781316	42120328	54650320	3902916	5423824	197278320	3.96821e+06	54983512	38662808	31999136	42000624	50925360	63623664	397801
566.28	2	24.385	0.822134	GETQLTPEEK	1	E3PBV5_ECOH1	DNA-directed RNA polymerase subunit beta OS=Escherichia coli O78:H11 (strain H10407 / ETEC) GN=rpoB PE=3 SV=1	E3PBV5|E3PBV5_ECOH1	17715474	20567484	20219796	17108126	12226328	21520140	114545288	27231142	8919697	10576958	9409930	21731620	17976660	20661946	107569184
663.866	2	43.366	0.70966494, 0.8567475	ITQGDDLAPGVLK	1	E3PBV5_ECOH1	DNA-directed RNA polymerase subunit beta OS=Escherichia coli O78:H11 (strain H10407 / ETEC) GN=rpoB PE=3 SV=1	E3PBV5|E3PBV5_ECOH1	4861238	2982264	8.03829e+06	2693390	1.36151e+06	693780	121643264	6177.56	10578194	5336316	1.17677e+06	10650121	7714862	14601396	61841.3
500.286	3	39.856	0.886334, 0.92243373	AVLVAGGVEAEKLDK	0.85	E3PBV5_ECOH1	DNA-directed RNA polymerase subunit beta OS=Escherichia coli O78:H11 (strain H10407 / ETEC) GN=rpoB PE=3 SV=1	E3PBV5|E3PBV5_ECOH1	53694768	50276828	52690720	64367572	3.40395e+06	14344011	196253136	9834161	61914852	55789720	48354168	49790132	65019964	68206816	6626960
922.437	3	77.947	0.95607865, 0.9602946, 0.96601754, 0.9699511, 0.9707898	EAAESLFENLFFSEDRYDLSAVGR	0.99	E3PBV5_ECOH1	DNA-directed RNA polymerase subunit beta OS=Escherichia coli O78:H11 (strain H10407 / ETEC) GN=rpoB PE=3 SV=1	E3PBV5|E3PBV5_ECOH1	10170959	8305870	8.22327e+06	15822577	8441347	7.07555e+06	84904744	2887902	36888904	27275336	21082860	11249259	30751740	36873080	966855
388.737	2	47.473	0.87944394, 0.96291053, 0.97224134	VIFEIR	1	E3PBV5_ECOH1	DNA-directed RNA polymerase subunit beta OS=Escherichia coli O78:H11 (strain H10407 / ETEC) GN=rpoB PE=3 SV=1	E3PBV5|E3PBV5_ECOH1	27407494	27824346	32181790	15565280	1.39402e+06	2.72652e+06	164925120	588990	46912156	18396710	13640111	38195296	58264360	54960244	732665
475.59747, 712.8928	2, 3	43.775	0.87783885, 0.9318267, 0.9613715, 0.9627659, 0.9644787, 0.9705244	ESYKVPYGAVLAK	0.97, 1.0	E3PBV6_ECOH1	DNA-directed RNA polymerase subunit beta' OS=Escherichia coli O78:H11 (strain H10407 / ETEC) GN=rpoC PE=3 SV=1	E3PBV6|E3PBV6_ECOH1	212170880	232118736	221585104	672583552	0	3.17953e+06	149009584	1.3992e+06	164942496	350590336	345432160	204614672	179088032	496176128	3.773e+06
911.0921, 1366.1351	2, 3	86.768	0.5930718, 0.69463086, 0.7809287, 0.8765358, 0.8954226, 0.9001555, 0.9048055, 0.912171	QQILTEEQYLDALEEFGDEFDAK	0.85, 1.0	E3PBV6_ECOH1	DNA-directed RNA polymerase subunit beta' OS=Escherichia coli O78:H11 (strain H10407 / ETEC) GN=rpoC PE=3 SV=1	E3PBV6|E3PBV6_ECOH1	9213067	17379440	16002237	64793476	384304	696181	20075288	1.00095e+06	28927754	64058384	54053904	30191486	24226212	55306608	1.35695e+06
744.432	2	53.935	0.5763872, 0.7276249	GLPYSIVNQALGKK	1	E3PBV6_ECOH1	DNA-directed RNA polymerase subunit beta' OS=Escherichia coli O78:H11 (strain H10407 / ETEC) GN=rpoC PE=3 SV=1	E3PBV6|E3PBV6_ECOH1	23522480	40222112	28118286	115733424	2.35219e+06	0	26157830	0	33515362	65988496	51036624	32671294	17351284	105127872	0
697.2885, 1045.4298	2, 3	41.137	0.791374, 0.83622617, 0.9098311, 0.9512851, 0.9567965, 0.9592374, 0.9653826, 0.9665539, 0.96800315	SVVSC[160.0307]DTDFGVC[160.0307]AHC[160.0307]YGR	1	E3PBV6_ECOH1	DNA-directed RNA polymerase subunit beta' OS=Escherichia coli O78:H11 (strain H10407 / ETEC) GN=rpoC PE=3 SV=1		343140352	317577504	342050112	973207616	21775368	21728138	215372784	53518568	314928544	535531648	522196928	353416608	248022992	584240960	23509292
801.056	3	49.067	0.8102259, 0.94032115	KATIVNAGSSDFLEGEQ[129.0426]VEYSR	1	E3PBV6_ECOH1	DNA-directed RNA polymerase subunit beta' OS=Escherichia coli O78:H11 (strain H10407 / ETEC) GN=rpoC PE=3 SV=1		30986772	44379856	26513292	30297732	50349748	59002888	9504258	59924628	1.67564e+06	8610444	4430815	17493618	19787624	72085856	125618976
490.916	3	44.554	0.7511378, 0.9512013, 0.95973384, 0.96951914	FATSDLNDLYRR	1	E3PBV6_ECOH1	DNA-directed RNA polymerase subunit beta' OS=Escherichia coli O78:H11 (strain H10407 / ETEC) GN=rpoC PE=3 SV=1	E3PBV6|E3PBV6_ECOH1	133889968	139077840	121897064	479935776	22932828	12789636	27093660	4438890	123292112	157210992	202577696	78335952	85459832	177522624	2.40327e+06
673.0008, 1008.99664	2, 3	59.26	0.8083275, 0.9310564, 0.93948025, 0.9518882, 0.95668274, 0.9618503, 0.96207774, 0.96953404	ASLATESFISAASFQETTR	1	E3PBV6_ECOH1	DNA-directed RNA polymerase subunit beta' OS=Escherichia coli O78:H11 (strain H10407 / ETEC) GN=rpoC PE=3 SV=1	E3PBV6|E3PBV6_ECOH1	518411296	546630848	507559488	1368468480	85109048	83294832	400665728	110075144	427371040	908389888	766703168	648045824	529369248	1225569408	88027920
800.726	3	47.708	0.9442967, 0.9654435, 0.9668846, 0.97077924	KATIVNAGSSDFLEGEQVEYSR	1	E3PBV6_ECOH1	DNA-directed RNA polymerase subunit beta' OS=Escherichia coli O78:H11 (strain H10407 / ETEC) GN=rpoC PE=3 SV=1	E3PBV6|E3PBV6_ECOH1	227632400	196097712	173090688	586217088	2.4269e+06	1.9678e+06	167817168	2.00275e+06	160519840	352655808	294561024	188019616	216312816	572765824	3.13035e+06
539.296	2	22.498	0.94309604, 0.95228463, 0.9570045	TSLKDTTVGR	1	E3PBV6_ECOH1	DNA-directed RNA polymerase subunit beta' OS=Escherichia coli O78:H11 (strain H10407 / ETEC) GN=rpoC PE=3 SV=1	E3PBV6|E3PBV6_ECOH1	115069872	131053056	129755608	329798080	46963740	38892584	102059624	50901820	52906592	146483952	217809584	121646232	81102944	258453152	31812720
562.605	3	46.016	0.6552927, 0.93609774, 0.96328825, 0.9676586, 0.96951205	IFGPVKDYEC[160.0307]LC[160.0307]GK	1	E3PBV6_ECOH1	DNA-directed RNA polymerase subunit beta' OS=Escherichia coli O78:H11 (strain H10407 / ETEC) GN=rpoC PE=3 SV=1		341274496	370948224	385737536	987484032	19401934	28999974	274867072	21126204	227283056	492868384	538933376	375405632	227109664	596611072	21951238
658.311	2	50.866	0.8955326, 0.965442	FATSDLN[115.0269]DLYR	1	E3PBV6_ECOH1	DNA-directed RNA polymerase subunit beta' OS=Escherichia coli O78:H11 (strain H10407 / ETEC) GN=rpoC PE=3 SV=1		18712564	13379711	18370758	43999072	685571	1.54525e+06	6.00276e+06	498155	14725272	20590048	23801360	17047448	8575526	57302384	5845635
511.252	2	22.622	0.92954195, 0.9607324	C[160.0307]GVEVTQTK	0.99	E3PBV6_ECOH1	DNA-directed RNA polymerase subunit beta' OS=Escherichia coli O78:H11 (strain H10407 / ETEC) GN=rpoC PE=3 SV=1		4.88854e+06	15801297	12480012	45843176	498090	821873	13784683	544492	10047367	28225450	15040143	19162218	12422256	47737808	7435436
678.35205, 1017.02325, 1017.024	2, 3	71.019	0.85157144, 0.8684913, 0.8893124, 0.9135675, 0.9454539, 0.95471305, 0.9547969, 0.9559131, 0.9609906, 0.965164, 0.96828836, 0.9687303	QTDELTGLSSLVVLDSAER	1	E3PBV6_ECOH1	DNA-directed RNA polymerase subunit beta' OS=Escherichia coli O78:H11 (strain H10407 / ETEC) GN=rpoC PE=3 SV=1	E3PBV6|E3PBV6_ECOH1	65218572	78424344	73433784	263565584	7117628	6.26439e+06	58235720	17624614	105820408	199074272	125701824	98887640	104586272	243664688	10022404
543.802	2	48.136	0.9320915, 0.9598921	IALASPDMIR	1	E3PBV6_ECOH1	DNA-directed RNA polymerase subunit beta' OS=Escherichia coli O78:H11 (strain H10407 / ETEC) GN=rpoC PE=3 SV=1	E3PBV6|E3PBV6_ECOH1	137612784	137431056	129126656	327569312	2.99473e+06	8894494	135631488	7445124	121790736	225601536	172605888	134336800	75190184	268517440	48473248
564.28424, 845.923	2, 3	44.183	0.81863004, 0.9018684, 0.92432886, 0.9649772, 0.96563566, 0.96599084, 0.96848196, 0.9687821, 0.97136694, 0.9713902	GDVISDGPEAPHDILR	1	E3PBV6_ECOH1	DNA-directed RNA polymerase subunit beta' OS=Escherichia coli O78:H11 (strain H10407 / ETEC) GN=rpoC PE=3 SV=1	E3PBV6|E3PBV6_ECOH1	802160960	763410624	816209664	1822543488	19793772	17511090	668445440	11978412	668615232	1218461824	1336602240	982070912	790834624	1583249024	24228960
1136.54	2	52.673	0.9026374, 0.94816774, 0.95032465, 0.9683059	ATIVNAGSSDFLEGEQVEYSR	1	E3PBV6_ECOH1	DNA-directed RNA polymerase subunit beta' OS=Escherichia coli O78:H11 (strain H10407 / ETEC) GN=rpoC PE=3 SV=1	E3PBV6|E3PBV6_ECOH1	58508228	44062644	50487496	167141024	0	150468	44127592	0	33177754	83505744	58526288	63832236	44127696	129474456	265547
505.2923, 757.4346	2, 3	67.036	0.8587396, 0.8888041, 0.96013826, 0.9630727, 0.963661, 0.96866286, 0.9696006, 0.96968055, 0.9697066, 0.9716708	LGIQAFEPVLIEGK	1	E3PBV6_ECOH1	DNA-directed RNA polymerase subunit beta' OS=Escherichia coli O78:H11 (strain H10407 / ETEC) GN=rpoC PE=3 SV=1	E3PBV6|E3PBV6_ECOH1	1041255744	1082330880	1042915520	3247111680	42222932	41282640	726648128	24809562	1270749312	1804078080	1819353984	1170715776	930107584	2226883584	26003510
572.824	2	58.502	0.9620517, 0.9632643, 0.963463, 0.96789855	MGAEAIQALLK	1	E3PBV6_ECOH1	DNA-directed RNA polymerase subunit beta' OS=Escherichia coli O78:H11 (strain H10407 / ETEC) GN=rpoC PE=3 SV=1	E3PBV6|E3PBV6_ECOH1	125870896	146470224	118876112	448666048	5.08563e+06	5091944	81211536	7.60751e+06	102966032	265895408	200153552	149876144	59354848	197243360	9245736
522.71	2	28.241	0.8822211, 0.9155298	DYEC[160.0307]LC[160.0307]GK	0.75	E3PBV6_ECOH1	DNA-directed RNA polymerase subunit beta' OS=Escherichia coli O78:H11 (strain H10407 / ETEC) GN=rpoC PE=3 SV=1		15908478	22685378	25381852	50437680	0	379970	44146984	3.93177e+06	17373910	35979744	52183740	35221220	14989818	60449224	0
542.827	2	31.223	0.9569691, 0.9683887	GLKENVIVGR	1	E3PBV6_ECOH1	DNA-directed RNA polymerase subunit beta' OS=Escherichia coli O78:H11 (strain H10407 / ETEC) GN=rpoC PE=3 SV=1	E3PBV6|E3PBV6_ECOH1	80427824	105248792	96341360	331282688	454029	5317461	100678216	1.02743e+06	54552052	101025896	130364800	67670424	99269920	245904544	4043756
377.89606, 566.3407	2, 3	26.214	0.6474832, 0.7100615, 0.7764381, 0.7858016, 0.82412976, 0.8241802	FRQNLLGKR	0.83, 1.0	E3PBV6_ECOH1	DNA-directed RNA polymerase subunit beta' OS=Escherichia coli O78:H11 (strain H10407 / ETEC) GN=rpoC PE=3 SV=1	E3PBV6|E3PBV6_ECOH1	154556432	171925824	183056112	613214208	4390927	1.76296e+06	67531824	1.36597e+06	128291112	202357152	283381440	152624304	127368824	320654976	0
503.7938, 671.3892	3, 4	71.754	0.78815985, 0.83988345, 0.87274635, 0.95890826, 0.96224725, 0.9629697, 0.96318525, 0.9659395, 0.9660255, 0.96647	RPKEPAILAEISGIVSFGK	1	E3PBV6_ECOH1	DNA-directed RNA polymerase subunit beta' OS=Escherichia coli O78:H11 (strain H10407 / ETEC) GN=rpoC PE=3 SV=1	E3PBV6|E3PBV6_ECOH1	90262056	40476232	23477958	367344320	669266	3.30648e+06	71857528	3472550	355346624	523700416	456828768	61699348	271464448	400808864	712682
479.782	2	29.691	0.87635076, 0.9656012, 0.9681225, 0.9700407, 0.9715578	VLTEAAVAGK	1	E3PBV6_ECOH1	DNA-directed RNA polymerase subunit beta' OS=Escherichia coli O78:H11 (strain H10407 / ETEC) GN=rpoC PE=3 SV=1	E3PBV6|E3PBV6_ECOH1	638145088	656275840	680254528	1414474240	23523320	26094190	587946496	29942048	535833504	998819136	1051921600	692303360	595700736	1311491200	30645160
476.735	2	34.797	0.71406686, 0.8168149, 0.92104775, 0.9679592	TEEFDAIK	0.91	E3PBV6_ECOH1	DNA-directed RNA polymerase subunit beta' OS=Escherichia coli O78:H11 (strain H10407 / ETEC) GN=rpoC PE=3 SV=1	E3PBV6|E3PBV6_ECOH1	611413632	666266816	710582784	1159501312	36634560	53480648	548480000	33276518	624154368	929062272	1143924864	787242176	652540160	1496599168	113548648
414.732	2	35.776	0.8977975, 0.927371, 0.9664355	DITGGLPR	1	E3PBV6_ECOH1	DNA-directed RNA polymerase subunit beta' OS=Escherichia coli O78:H11 (strain H10407 / ETEC) GN=rpoC PE=3 SV=1	E3PBV6|E3PBV6_ECOH1	628419456	661035840	717822976	1549095040	35966684	45329200	412531648	34738536	611353856	872710400	1056072192	790658944	599805696	1313077504	20600364
562.6303, 843.4414	2, 3	87.908	0.90756375, 0.93450505, 0.9693291, 0.96976477, 0.96984136, 0.9702316, 0.9703256, 0.9704836, 0.97136915, 0.9717938	EEAVVWDILDEVIR	0.69, 1.0	E3PBV6_ECOH1	DNA-directed RNA polymerase subunit beta' OS=Escherichia coli O78:H11 (strain H10407 / ETEC) GN=rpoC PE=3 SV=1	E3PBV6|E3PBV6_ECOH1	32719038	21960276	12280576	132255680	5238825	6.30511e+06	83903872	4.68218e+06	98161184	319729824	170698464	87082224	99073712	192796128	4.37483e+06
425.226	2	38.1	0.89526325, 0.9592043, 0.97000635, 0.9721816	LIDEFGR	1	E3PBV6_ECOH1	DNA-directed RNA polymerase subunit beta' OS=Escherichia coli O78:H11 (strain H10407 / ETEC) GN=rpoC PE=3 SV=1	E3PBV6|E3PBV6_ECOH1	686392448	679743552	796954368	1794050432	14924127	10809433	501296096	6229162	599249856	988895808	1108527616	741227456	621201728	1513010816	1.22003e+06
768.379, 1024.1693	3, 4	78.342	0.87343186, 0.88609296, 0.9356192, 0.9463618, 0.9480122, 0.95044345, 0.9660083, 0.9660353, 0.9688281, 0.9689204, 0.9707486, 0.9711619, 0.971251, 0.9723298	HEIISEAEAEVAEIQEQFQSGLVTAGER	1	E3PBV6_ECOH1	DNA-directed RNA polymerase subunit beta' OS=Escherichia coli O78:H11 (strain H10407 / ETEC) GN=rpoC PE=3 SV=1	E3PBV6|E3PBV6_ECOH1	104179856	86649016	66123352	599202944	8153868	11716850	160897248	4.87726e+06	320543520	615481856	552737856	211529328	240831008	482272672	10811991
699.357	2	46.431	0.86783516, 0.96260315, 0.96387225, 0.9642353	YIVNEVQDVYR	1	E3PBV6_ECOH1	DNA-directed RNA polymerase subunit beta' OS=Escherichia coli O78:H11 (strain H10407 / ETEC) GN=rpoC PE=3 SV=1	E3PBV6|E3PBV6_ECOH1	619521152	617339136	586169984	1255560832	20605056	25731504	531824448	11896925	538460288	945103104	887642240	845468160	594393024	1343025536	22343346
470.232	2	45.355	0.8171012, 0.8443199, 0.96480453, 0.96541554, 0.97083944	SWSFGEVK	1	E3PBV6_ECOH1	DNA-directed RNA polymerase subunit beta' OS=Escherichia coli O78:H11 (strain H10407 / ETEC) GN=rpoC PE=3 SV=1	E3PBV6|E3PBV6_ECOH1	636385472	588460480	655308288	1103136128	8822069	17062214	426257440	6.9318e+06	556913280	868092288	798461504	600379456	501187136	1137521152	11094847
549.287	3	45.464	0.7144014, 0.9325845, 0.9542087	SGASVGIDDMVIPEKK	0.95	E3PBV6_ECOH1	DNA-directed RNA polymerase subunit beta' OS=Escherichia coli O78:H11 (strain H10407 / ETEC) GN=rpoC PE=3 SV=1	E3PBV6|E3PBV6_ECOH1	24225126	20107360	11763633	80467472	1031970	2683017	3035212	7843139	16743902	58639216	35675960	8.33077e+06	11296837	16382312	9547649
419.697	2	37.672	0.93111926, 0.96666896, 0.9683088, 0.9704522	DGLFC[160.0307]AR	1	E3PBV6_ECOH1	DNA-directed RNA polymerase subunit beta' OS=Escherichia coli O78:H11 (strain H10407 / ETEC) GN=rpoC PE=3 SV=1		499945600	494224288	482481920	1173631488	13834168	2.99255e+06	324825664	3.02972e+06	419908192	647016448	764585344	501865856	380521216	946096384	1.00734e+06
502.274	2	25.196	0.93408114, 0.9536152, 0.9585064, 0.96680266	AAAESSIQVK	1	E3PBV6_ECOH1	DNA-directed RNA polymerase subunit beta' OS=Escherichia coli O78:H11 (strain H10407 / ETEC) GN=rpoC PE=3 SV=1	E3PBV6|E3PBV6_ECOH1	416280704	449912672	448956512	1085388928	3007331	12114507	361550272	2.91729e+06	384105920	690718528	828023488	427618912	383227648	886328128	4.81693e+06
406.753	2	28.456	0.9018297, 0.9676243, 0.96829367, 0.9710544	DLRPALK	1	E3PBV6_ECOH1	DNA-directed RNA polymerase subunit beta' OS=Escherichia coli O78:H11 (strain H10407 / ETEC) GN=rpoC PE=3 SV=1	E3PBV6|E3PBV6_ECOH1	447929504	493267776	520651680	1133645440	7560892	10739255	396377632	11494330	420806304	725976576	793823872	494318912	441460736	967815808	40382976
377.197	2	19.385	0.9014521, 0.95904344, 0.9670657, 0.96799713	VGATYSR	1	E3PBV6_ECOH1	DNA-directed RNA polymerase subunit beta' OS=Escherichia coli O78:H11 (strain H10407 / ETEC) GN=rpoC PE=3 SV=1	E3PBV6|E3PBV6_ECOH1	225641056	329315808	316761152	809806848	9923481	16181966	299913216	8757857	292108256	430564832	620833088	321089504	300419392	606785024	29806856
415.21902, 622.32513	2, 3	54.334	0.8754623, 0.9554021, 0.96269315, 0.9662344, 0.96929145, 0.9693715	VIDIWAAANDR	1	E3PBV6_ECOH1	DNA-directed RNA polymerase subunit beta' OS=Escherichia coli O78:H11 (strain H10407 / ETEC) GN=rpoC PE=3 SV=1	E3PBV6|E3PBV6_ECOH1	546661632	495648256	460335968	1510348928	7.81911e+06	24924440	348570720	14137891	607069184	1104532992	774632512	559776896	492806048	1025997056	11759358
508.767	2	28.736	0.73137003, 0.94833136, 0.9628775, 0.96726483	TFHIGGAASR	1	E3PBV6_ECOH1	DNA-directed RNA polymerase subunit beta' OS=Escherichia coli O78:H11 (strain H10407 / ETEC) GN=rpoC PE=3 SV=1	E3PBV6|E3PBV6_ECOH1	440949856	474566144	476280192	1080929792	8223742	20938146	462616320	17250948	439549600	702844736	759698368	521535872	488088544	1012557120	13223038
551.983	3	68.109	0.9334653, 0.9537376, 0.9699659, 0.9700423, 0.9732021	IGLLLDMPLRDIER	1	E3PBV6_ECOH1	DNA-directed RNA polymerase subunit beta' OS=Escherichia coli O78:H11 (strain H10407 / ETEC) GN=rpoC PE=3 SV=1	E3PBV6|E3PBV6_ECOH1	25411562	21787388	19673518	123688688	44784.1	1.27664e+06	27600682	2.14438e+06	40342576	78080872	85180720	37384764	15246849	64044556	67200.8
657.822	2	48.8	0.8972385, 0.96552217, 0.96913075	FATSDLNDLYR	1	E3PBV6_ECOH1	DNA-directed RNA polymerase subunit beta' OS=Escherichia coli O78:H11 (strain H10407 / ETEC) GN=rpoC PE=3 SV=1	E3PBV6|E3PBV6_ECOH1	1162925056	1147908992	1241597824	1704084864	105341376	79572880	2944965376	95100016	1021622848	1329131136	1221111296	1162271744	1288473728	2364950528	59840916
552.824	2	50.91	0.79398364, 0.8040598, 0.80479604, 0.91156465	SVITVGPYLR	1	E3PBV6_ECOH1	DNA-directed RNA polymerase subunit beta' OS=Escherichia coli O78:H11 (strain H10407 / ETEC) GN=rpoC PE=3 SV=1	E3PBV6|E3PBV6_ECOH1	1231719424	1310196096	1280064896	2862350080	62450264	46270296	766846848	59974948	1167005952	1797202048	1780417664	1385829504	1077980416	2330996224	70088256
460.745	2	42.114	0.8221394, 0.9572265, 0.9662685, 0.9671401, 0.9700945	VADLFEAR	1	E3PBV6_ECOH1	DNA-directed RNA polymerase subunit beta' OS=Escherichia coli O78:H11 (strain H10407 / ETEC) GN=rpoC PE=3 SV=1	E3PBV6|E3PBV6_ECOH1	811496384	856021888	912779200	1975688192	20913392	26801902	604493440	26125640	781030592	1143910144	1319044864	801820672	777727936	1721312512	16854424
436.93402, 654.8974	2, 3	65.646	0.876899, 0.96001405, 0.96003854, 0.96351385, 0.9707761, 0.97107255, 0.9721145, 0.9726695	LLDLAAPDIIVR	1	E3PBV6_ECOH1	DNA-directed RNA polymerase subunit beta' OS=Escherichia coli O78:H11 (strain H10407 / ETEC) GN=rpoC PE=3 SV=1	E3PBV6|E3PBV6_ECOH1	1067133440	1056852672	1136737024	3746724096	115497592	65031384	744389504	57162540	1394092800	2093662464	2129802240	1413865984	1257337984	2531804672	33628420
474.2711, 632.0265, 947.5355	2, 3, 4	56.927	0.92344034, 0.93912613, 0.9487365, 0.95588017, 0.96158135, 0.9639699, 0.9658314, 0.96722054, 0.96787477, 0.96811765, 0.9691555, 0.96945673, 0.97128737, 0.97222126	VTAEDVLKPGTADILVPR	1	E3PBV6_ECOH1	DNA-directed RNA polymerase subunit beta' OS=Escherichia coli O78:H11 (strain H10407 / ETEC) GN=rpoC PE=3 SV=1	E3PBV6|E3PBV6_ECOH1	2060131328	1842119424	1703425408	4630718976	29994258	70456464	1220023168	57178708	1758115968	2894765568	2826649600	1940739840	1711797632	3511571456	142620720
521.26324, 781.3905	2, 3	34.447	0.7500992, 0.869563, 0.9154424, 0.94573104, 0.96209997, 0.9624389	LIPAGTGYAYHQDR	1	E3PBV6_ECOH1	DNA-directed RNA polymerase subunit beta' OS=Escherichia coli O78:H11 (strain H10407 / ETEC) GN=rpoC PE=3 SV=1	E3PBV6|E3PBV6_ECOH1	739912896	842043264	768016000	1720517760	8123370	21260894	614705664	21960938	447451200	750407488	963888896	700027072	726710848	1703146368	30010838
560.6208, 840.42725	2, 3	31.986	0.7919683, 0.9300766, 0.94975954, 0.9521333, 0.95780563, 0.96890336	ITEYEKDANGELVAK	0.97, 1.0	E3PBV6_ECOH1	DNA-directed RNA polymerase subunit beta' OS=Escherichia coli O78:H11 (strain H10407 / ETEC) GN=rpoC PE=3 SV=1	E3PBV6|E3PBV6_ECOH1	382787456	388734592	356234688	1000308480	4217297	5409276	300645952	7658111	325154048	558900992	574529152	386397440	307302816	771583360	3.16841e+06
560.94904, 560.95184	3	32.908	0.668569, 0.9412522, 0.9552807, 0.95648235, 0.9633493, 0.96449816, 0.9701445, 0.9724525	ITEYEKDAN[115.0269]GELVAK	0.87, 1.0	E3PBV6_ECOH1	DNA-directed RNA polymerase subunit beta' OS=Escherichia coli O78:H11 (strain H10407 / ETEC) GN=rpoC PE=3 SV=1		338226464	367725824	370313568	925951808	16693749	7110502	188802448	24914672	241270560	390154176	540665664	328000736	291710656	666906816	9952016
445.929	3	32.886	0.9331703, 0.9467433, 0.95258707, 0.966308	INDKHIEVIVR	1	E3PBV6_ECOH1	DNA-directed RNA polymerase subunit beta' OS=Escherichia coli O78:H11 (strain H10407 / ETEC) GN=rpoC PE=3 SV=1	E3PBV6|E3PBV6_ECOH1	207954672	227312384	213966800	714732352	24354782	4.25773e+06	67015444	3.63833e+06	231061168	362906016	465301248	178668160	250943472	446102016	3.42508e+06
476.754	2	22.39	0.7838878, 0.9690233, 0.97015345	LHQC[160.0307]GLPK	0.99	E3PBV6_ECOH1	DNA-directed RNA polymerase subunit beta' OS=Escherichia coli O78:H11 (strain H10407 / ETEC) GN=rpoC PE=3 SV=1		213489888	203749472	241902240	524442752	9134850	5353371	388997440	266298	203942848	368359520	436187712	216695040	167408944	460801120	449680
489.28	2	28.305	0.95906425, 0.9627311, 0.96992415	EHPVLLNR	0.91	E3PBV6_ECOH1	DNA-directed RNA polymerase subunit beta' OS=Escherichia coli O78:H11 (strain H10407 / ETEC) GN=rpoC PE=3 SV=1	E3PBV6|E3PBV6_ECOH1	419171264	454538336	441967872	905633984	37169112	33347176	317830976	58573624	391917504	646852288	721622016	463516768	376302528	964928384	65719644
380.234	2	45.066	0.8893284, 0.8954239, 0.8992065	DLLGITK	1	E3PBV6_ECOH1	DNA-directed RNA polymerase subunit beta' OS=Escherichia coli O78:H11 (strain H10407 / ETEC) GN=rpoC PE=3 SV=1	E3PBV6|E3PBV6_ECOH1	431667328	458998208	472543840	1076480000	6401549	9229655	346377952	9462402	317099872	588376512	600013952	436761312	367884256	881128128	6056106
459.276	2	38.893	0.9182475, 0.9343386, 0.93878704, 0.96565884	VPYGAVLAK	1	E3PBV6_ECOH1	DNA-directed RNA polymerase subunit beta' OS=Escherichia coli O78:H11 (strain H10407 / ETEC) GN=rpoC PE=3 SV=1	E3PBV6|E3PBV6_ECOH1	408819520	412909984	431643968	878906880	9707756	15102077	401188704	17236354	358694016	631559616	672343936	480021472	361577120	846182720	21986102
458.776	2	26.698	0.7394721, 0.89321643, 0.92821085, 0.93929327	KGLADTALK	1	E3PBV6_ECOH1	DNA-directed RNA polymerase subunit beta' OS=Escherichia coli O78:H11 (strain H10407 / ETEC) GN=rpoC PE=3 SV=1	E3PBV6|E3PBV6_ECOH1	265231440	306104640	298188544	856879552	534066	1238805	132560944	3.04718e+06	229665856	426718720	519183712	176484016	163591920	658357888	7209589
433.266	2	31.58	0.9095982, 0.9195366, 0.93825966, 0.9545029	HIEVIVR	0.6	E3PBV6_ECOH1	DNA-directed RNA polymerase subunit beta' OS=Escherichia coli O78:H11 (strain H10407 / ETEC) GN=rpoC PE=3 SV=1	E3PBV6|E3PBV6_ECOH1	321125024	306036416	335199520	699228992	604878	7407282	386292864	2175801	347526144	611140096	674568512	462341184	346593696	912243392	97586.8
488.29	2	31.172	0.91149807, 0.9133594, 0.944786, 0.9563543	FRQNLLGK	1	E3PBV6_ECOH1	DNA-directed RNA polymerase subunit beta' OS=Escherichia coli O78:H11 (strain H10407 / ETEC) GN=rpoC PE=3 SV=1	E3PBV6|E3PBV6_ECOH1	223219504	231863232	239638016	592794688	3772813	2.23958e+06	173385552	5124920	224022352	296050848	425484224	264818672	189459184	470579296	26215.7
394.73	2	32.008	0.877676	GLADTALK	0.69	E3PBV6_ECOH1	DNA-directed RNA polymerase subunit beta' OS=Escherichia coli O78:H11 (strain H10407 / ETEC) GN=rpoC PE=3 SV=1	E3PBV6|E3PBV6_ECOH1	11450455	10109994	13069824	25294946	569128	250173	25293558	667900	5189078	16544173	16379450	8016061	6602497	20938030	0
1108.87	3	79.061	0.68073493, 0.92892903	RAAGEAPAAPQ[129.0426]VTAEDASASLAELLNAGLGGSDNE	0.92	E3PBV6_ECOH1	DNA-directed RNA polymerase subunit beta' OS=Escherichia coli O78:H11 (strain H10407 / ETEC) GN=rpoC PE=3 SV=1		1.96055e+06	1.32715e+06	1.02277e+06	8426895	267670	120951	1.49943e+06	427723	1.65306e+06	3.74958e+06	4889240	1.83862e+06	1.70011e+06	6838003	642180
395.5744, 592.85815	2, 3	18.903	0.9268239, 0.9488112, 0.95427364, 0.9638694, 0.9683927	AITGSNKRPLK	0.88, 0.98	E3PBV6_ECOH1	DNA-directed RNA polymerase subunit beta' OS=Escherichia coli O78:H11 (strain H10407 / ETEC) GN=rpoC PE=3 SV=1	E3PBV6|E3PBV6_ECOH1	55071808	57171932	46096884	79590152	244905	0	60255172	302117	60869896	87670688	119052736	61718924	67968400	140116368	73119.3
535.825	2	69.338	0.832029, 0.9665299, 0.9670681, 0.97003466	AILWMIVPK	0.99	E3PBV6_ECOH1	DNA-directed RNA polymerase subunit beta' OS=Escherichia coli O78:H11 (strain H10407 / ETEC) GN=rpoC PE=3 SV=1	E3PBV6|E3PBV6_ECOH1	91882248	73913928	75726048	182948352	828198	409154	69290528	1.00582e+06	90389880	188018688	142354368	82264176	34885660	146159408	296254
680.385	2	58.895	0.6458464, 0.9435632, 0.95603883, 0.9629909	GLPYSIVNQALGK	1	E3PBV6_ECOH1	DNA-directed RNA polymerase subunit beta' OS=Escherichia coli O78:H11 (strain H10407 / ETEC) GN=rpoC PE=3 SV=1	E3PBV6|E3PBV6_ECOH1	125887936	140030320	133139480	269692032	40732984	29392332	96329072	65435168	139395664	241926400	200632368	171537056	145648896	328862656	63921380
757.927	2	68.476	0.96693766, 0.9705919, 0.97108996	LGIQ[129.0426]AFEPVLIEGK	1	E3PBV6_ECOH1	DNA-directed RNA polymerase subunit beta' OS=Escherichia coli O78:H11 (strain H10407 / ETEC) GN=rpoC PE=3 SV=1		86125320	85938496	82654784	360141344	6792582	4106556	69714592	6505231	95350432	106409808	163428352	115718136	72616728	174594528	4851756
488.96793, 732.94794	2, 3	60.541	0.8482645, 0.93430907, 0.9519675, 0.9626251, 0.9646655, 0.96554255	RLLDLAAPDIIVR	1	E3PBV6_ECOH1	DNA-directed RNA polymerase subunit beta' OS=Escherichia coli O78:H11 (strain H10407 / ETEC) GN=rpoC PE=3 SV=1	E3PBV6|E3PBV6_ECOH1	44556432	45589948	48748648	212600720	1.06699e+06	196239	25575056	142120	54646856	114835720	104407064	47544344	64525136	130834112	293023
1108.54	3	77.337	0.9636575, 0.9648125	RAAGEAPAAPQVTAEDASASLAELLNAGLGGSDNE	1	E3PBV6_ECOH1	DNA-directed RNA polymerase subunit beta' OS=Escherichia coli O78:H11 (strain H10407 / ETEC) GN=rpoC PE=3 SV=1	E3PBV6|E3PBV6_ECOH1	17672884	18222340	14756626	69547048	176554	638616	20065400	399434	30335700	50992980	48221304	24138760	25154120	61432440	0
551.802	2	41.296	0.5877796, 0.76353127	IALASPDM[147.0354]IR	0.91	E3PBV6_ECOH1	DNA-directed RNA polymerase subunit beta' OS=Escherichia coli O78:H11 (strain H10407 / ETEC) GN=rpoC PE=3 SV=1		24368262	22462748	25572140	27978468	49603376	67298936	23093240	59140208	29774686	30046330	41290288	33128486	41565480	30678234	134470608
479.217	2	28.583	0.9367226, 0.95430034, 0.9586949, 0.9633209	MLNTC[160.0307]YR	1	E3PBV6_ECOH1	DNA-directed RNA polymerase subunit beta' OS=Escherichia coli O78:H11 (strain H10407 / ETEC) GN=rpoC PE=3 SV=1		39088136	47713584	50261376	151703344	10916160	8146828	27413030	9401392	24667682	73390456	84784008	42411312	18462230	64257840	13596877
800.40546, 1066.8679	3, 4	74.267	0.84971374, 0.8844372, 0.8902653, 0.907773, 0.96158725, 0.9667166, 0.9668081, 0.97244626	KHEIISEAEAEVAEIQEQFQSGLVTAGER	1	E3PBV6_ECOH1	DNA-directed RNA polymerase subunit beta' OS=Escherichia coli O78:H11 (strain H10407 / ETEC) GN=rpoC PE=3 SV=1	E3PBV6|E3PBV6_ECOH1	22297376	12140555	6.13273e+06	108776792	2.09268e+06	1.73934e+06	24368794	713166	58674080	131326128	111508672	9928786	48805568	124583864	3.6672e+06
658.0161, 986.5207	2, 3	54.768	0.8913526, 0.9361973, 0.9395996, 0.9485497, 0.950279, 0.95907944, 0.971273, 0.97217894	AIVQLEDGVQISSGDTLAR	1	E3PBV6_ECOH1	DNA-directed RNA polymerase subunit beta' OS=Escherichia coli O78:H11 (strain H10407 / ETEC) GN=rpoC PE=3 SV=1	E3PBV6|E3PBV6_ECOH1	281726016	219534432	178592608	933907840	6.63492e+06	5.93897e+06	275142560	10142308	243072704	578695616	392746880	383455488	399118144	928724544	90694152
987.014	2	55.581	0.87920564, 0.8863469, 0.957799	AIVQLEDGVQ[129.0426]ISSGDTLAR	0.6	E3PBV6_ECOH1	DNA-directed RNA polymerase subunit beta' OS=Escherichia coli O78:H11 (strain H10407 / ETEC) GN=rpoC PE=3 SV=1		14915546	12745302	10997926	124779408	7062532	11763312	27127700	18209750	20220924	61147840	48096344	46794488	20091028	107280656	10475700
551.978	3	39.273	0.89556813, 0.9071208, 0.9339166, 0.9356004	TKESYKVPYGAVLAK	1	E3PBV6_ECOH1	DNA-directed RNA polymerase subunit beta' OS=Escherichia coli O78:H11 (strain H10407 / ETEC) GN=rpoC PE=3 SV=1	E3PBV6|E3PBV6_ECOH1	74732904	73337400	75520480	336928736	0	46867.5	13718352	111189	42367336	96761688	111243160	39894656	40387408	119931104	0
519.5184, 692.3549	3, 4	41.434	0.86336327, 0.8750266, 0.9269679, 0.94720775, 0.95063156, 0.9506679, 0.9590747, 0.9657697, 0.965997, 0.9667456	VERGDVISDGPEAPHDILR	1	E3PBV6_ECOH1	DNA-directed RNA polymerase subunit beta' OS=Escherichia coli O78:H11 (strain H10407 / ETEC) GN=rpoC PE=3 SV=1	E3PBV6|E3PBV6_ECOH1	226264432	239532176	186184576	757818176	8762121	14610306	80343760	6019354	224440976	352792448	462581472	108899224	207012160	417016896	82730088
602.316	3	69.25	0.5422186, 0.5721283, 0.8868086, 0.8922451, 0.94430465	EGLNVLQYFISTHGAR	1	E3PBV6_ECOH1	DNA-directed RNA polymerase subunit beta' OS=Escherichia coli O78:H11 (strain H10407 / ETEC) GN=rpoC PE=3 SV=1	E3PBV6|E3PBV6_ECOH1	60397188	65834600	60239912	127992264	3.02444e+06	1.53325e+06	68196640	2.4804e+06	94229328	138332976	135664192	64854500	105414984	209886736	1.55611e+06
458.739	2	18.4	0.94064313, 0.9459022	IPQESGGTK	1	E3PBV6_ECOH1	DNA-directed RNA polymerase subunit beta' OS=Escherichia coli O78:H11 (strain H10407 / ETEC) GN=rpoC PE=3 SV=1	E3PBV6|E3PBV6_ECOH1	17370952	42415720	15569380	14253975	2.65951e+06	3.6693e+06	18129086	5589847	12558746	29103804	7.19727e+06	9855192	33629104	86397424	4266987
699.848	2	48.435	0.8020505, 0.9050205	YIVN[115.0269]EVQDVYR	0.63	E3PBV6_ECOH1	DNA-directed RNA polymerase subunit beta' OS=Escherichia coli O78:H11 (strain H10407 / ETEC) GN=rpoC PE=3 SV=1		4407357	9616746	3599808	29739364	406679	2.27746e+06	8632224	3.58885e+06	8530680	7.14398e+06	11752203	2.64201e+06	7059842	37218120	4453804
699.846	2	49.015	0.76302165, 0.8936641, 0.9490825	YIVNEVQ[129.0426]DVYR	0.78	E3PBV6_ECOH1	DNA-directed RNA polymerase subunit beta' OS=Escherichia coli O78:H11 (strain H10407 / ETEC) GN=rpoC PE=3 SV=1		71851456	70175896	68258816	123569072	35625004	41415996	54098496	13892322	20102620	15562122	60954584	98178176	78529880	176293040	6.93808e+06
496.952	3	55.916	0.869211	GLPYSIVNQ[129.0426]ALGKK	0.6	E3PBV6_ECOH1	DNA-directed RNA polymerase subunit beta' OS=Escherichia coli O78:H11 (strain H10407 / ETEC) GN=rpoC PE=3 SV=1		2837498	7.18661e+06	4894859	18454790	0	0	4.87036e+06	0	3599743	3711296	10269749	3776052	6.15287e+06	12124878	379934
673.328	3	61.068	0.919409	ASLATESFISAASFQ[129.0426]ETTR	1	E3PBV6_ECOH1	DNA-directed RNA polymerase subunit beta' OS=Escherichia coli O78:H11 (strain H10407 / ETEC) GN=rpoC PE=3 SV=1		6160841	3.26231e+06	4458821	29070840	2.40231e+06	1.8737e+06	3.78615e+06	334722	1.41863e+06	3712847	4.09491e+06	5.20643e+06	869139	12265537	771878
567.958	3	57.156	0.6043342, 0.8536143, 0.92796785, 0.95004886	MLQEAVDALLDN[115.0269]GRR	1	E3PBV6_ECOH1	DNA-directed RNA polymerase subunit beta' OS=Escherichia coli O78:H11 (strain H10407 / ETEC) GN=rpoC PE=3 SV=1		11766700	14614034	9486247	71538520	2.08302e+06	791443	7.83455e+06	1.45537e+06	7418306	36203112	34340064	8874441	1.59144e+06	23671986	5563813
570.844	2	69.851	0.9656212, 0.97141004	IGLLLDMPLR	1	E3PBV6_ECOH1	DNA-directed RNA polymerase subunit beta' OS=Escherichia coli O78:H11 (strain H10407 / ETEC) GN=rpoC PE=3 SV=1	E3PBV6|E3PBV6_ECOH1	5.19785e+06	5445787	6118951	24757604	0	0	10969080	0	9730029	22909816	18563754	11158051	3391120	18277320	0
733.719	3	60.036	0.8196401, 0.86418825, 0.869071	GEAIGVIAAQSIGEPGTQLTMR	1	E3PBV6_ECOH1	DNA-directed RNA polymerase subunit beta' OS=Escherichia coli O78:H11 (strain H10407 / ETEC) GN=rpoC PE=3 SV=1	E3PBV6|E3PBV6_ECOH1	5.71966e+06	4.37649e+06	3.89079e+06	45956220	0	823538	9847294	3425.89	1939819	25196384	8.37325e+06	5.76078e+06	1335357	19659052	525760
647.668	3	44.184	0.92118466, 0.9275866	SWSFGEVKKPETINYR	0.94	E3PBV6_ECOH1	DNA-directed RNA polymerase subunit beta' OS=Escherichia coli O78:H11 (strain H10407 / ETEC) GN=rpoC PE=3 SV=1	E3PBV6|E3PBV6_ECOH1	4272225	2.76221e+06	4.45932e+06	67892200	581327	0	811109	431711	4.88863e+06	7.03672e+06	9360504	246706	2.11477e+06	1.44094e+06	26916.5
391.699	2	19.907	0.830836	ITEYEK	0.99	E3PBV6_ECOH1	DNA-directed RNA polymerase subunit beta' OS=Escherichia coli O78:H11 (strain H10407 / ETEC) GN=rpoC PE=3 SV=1	E3PBV6|E3PBV6_ECOH1	12796541	19167342	16890026	26896846	1.55179e+06	4259.54	29967218	365111	5622251	15770995	33634480	16518179	11242214	26393108	0
419.904	3	45.554	0.9076903, 0.9585769, 0.9691744, 0.96966606	FFTIAYNLLR	0.63	E3PBV7_ECOH1	Heat shock protein C OS=Escherichia coli O78:H11 (strain H10407 / ETEC) GN=ETEC_4248 PE=4 SV=1	E3PBV7|E3PBV7_ECOH1	134335312	125376296	122869912	112642584	179640944	135453536	110756664	39494040	123363936	91489648	81102304	109515200	117839000	165978912	12325323
415.5707, 622.8536	2, 3	47.162	0.67913437, 0.86578655, 0.8681724, 0.9561798, 0.9642729, 0.96670616, 0.9676382, 0.9677361	IAAANVPAFVSGK	1	E3PBW9_ECOH1	DNA-binding protein HU-alpha OS=Escherichia coli O78:H11 (strain H10407 / ETEC) GN=ETEC_4260 PE=3 SV=1	E3PBW9|E3PBW9_ECOH1	672500800	645331520	681200384	360397248	27469958	43336492	4463710720	127368896	830170880	225548816	193669472	528393248	586273024	642322176	57163692
506.6189, 759.4256	2, 3	73.428	0.92686677, 0.95386803, 0.95529884, 0.96777874, 0.97073, 0.97233456, 0.97307116	AALESTLAAITESLK	1	E3PBW9_ECOH1	DNA-binding protein HU-alpha OS=Escherichia coli O78:H11 (strain H10407 / ETEC) GN=ETEC_4260 PE=3 SV=1	E3PBW9|E3PBW9_ECOH1	35901392	34871308	33080988	21271474	882210	1.5149e+06	425295008	2.80935e+06	138895952	22425448	18901332	37971584	56968108	45019312	2183486
565.326	2	50.843	0.87959486, 0.9242103, 0.9320479, 0.9399169	TQLIDVIAEK	1	E3PBW9_ECOH1	DNA-binding protein HU-alpha OS=Escherichia coli O78:H11 (strain H10407 / ETEC) GN=ETEC_4260 PE=3 SV=1	E3PBW9|E3PBW9_ECOH1	285784128	299132192	312757152	217778176	9452851	18547752	1897829632	14380994	729704704	379438368	313233216	229361472	302829216	297663616	22280054
565.819	2	52.972	0.930618, 0.9345596, 0.93960965	TQ[129.0426]LIDVIAEK	0.99	E3PBW9_ECOH1	DNA-binding protein HU-alpha OS=Escherichia coli O78:H11 (strain H10407 / ETEC) GN=ETEC_4260 PE=3 SV=1		9467889	10916593	11103694	3.91986e+06	0	1.022e+06	186954128	44288	23048772	1.51137e+06	556037	1.2774e+06	8.17672e+06	11140555	496389
604.972	3	69.198	0.81430024, 0.9155797	DSGDNVHLLAVFSPWR	1	E3PBX0_ECOH1	Uncharacterized protein OS=Escherichia coli O78:H11 (strain H10407 / ETEC) GN=ETEC_4261 PE=4 SV=1	E3PBX0|E3PBX0_ECOH1	9811620	4.35104e+06	3.73574e+06	13460158	34865776	29907052	5404223	29160800	7.89833e+06	19090340	16320738	9551368	14534194	18456918	20908748
382.706	2	23.523	0.92258453, 0.964576	INNTFR	1	E3PBY0_ECOH1	Isocitrate lyase OS=Escherichia coli O78:H11 (strain H10407 / ETEC) GN=ETEC_4270 PE=4 SV=1	E3PBY0|E3PBY0_ECOH1	8682786	9711339	10297196	2.14133e+06	1.83494e+06	2.02999e+06	69461280	2417571	8968347	3.27046e+06	1.40875e+06	1.67779e+06	5.68767e+06	30578526	840456
748.445	2	61.561	0.93950605, 0.95375735	LAADVTGVPTLLVAR	1	E3PBY0_ECOH1	Isocitrate lyase OS=Escherichia coli O78:H11 (strain H10407 / ETEC) GN=ETEC_4270 PE=4 SV=1	E3PBY0|E3PBY0_ECOH1	25385458	28535504	27850596	16468293	22721890	5538460	191890576	12192622	36139480	888179	3.80114e+06	3.79333e+06	27586490	131297088	0
864.414	2	53.773	0.8693219, 0.9387226	LLAYNC[160.0307]SPSFNWQK	0.99	E3PBY0_ECOH1	Isocitrate lyase OS=Escherichia coli O78:H11 (strain H10407 / ETEC) GN=ETEC_4270 PE=4 SV=1		2.97338e+06	6.52744e+06	4112023	738780	1.67542e+06	563426	52751084	1.65144e+06	4701424	0	734758	3.86905e+06	7964769	23047920	293508
432.714	2	32.357	0.69851965, 0.9639517, 0.9692594, 0.96997464	LNEADFR	0.74	E3PBY4_ECOH1	Methionine synthase (5-methyltetrahydrofolate-homocysteine methyltransferase) OS=Escherichia coli O78:H11 (strain H10407 / ETEC) GN=ETEC_4274 PE=4 SV=1	E3PBY4|E3PBY4_ECOH1	328926496	322581568	377165952	328254176	144556944	462254400	494183200	224444048	142139488	507322880	287577344	925498432	221731152	450190656	1538125056
481.76758, 642.02075	3, 4	40.783	0.72288287, 0.75162935, 0.79787654, 0.9331434	TIIRDEPELDTQLRPK	1	E3PBY5_ECOH1	Putative transporter OS=Escherichia coli O78:H11 (strain H10407 / ETEC) GN=ETEC_4275 PE=4 SV=1	E3PBY5|E3PBY5_ECOH1	64652464	91153200	98998120	119777392	63902568	51640836	93132712	15445145	72462560	45231092	54099760	177066912	64804120	84635520	2822389
979.102	3	73.505	0.8535146, 0.91862226, 0.94206583, 0.95086336, 0.95589983	LNSLFC[160.0307]SVAYSVLEQPDEDEGRDEY	1	E3PBY5_ECOH1	Putative transporter OS=Escherichia coli O78:H11 (strain H10407 / ETEC) GN=ETEC_4275 PE=4 SV=1		29940336	35042824	30095122	78384296	19869418	17980834	25464404	4.11058e+06	92647248	60520940	71048248	76196720	57956736	48807716	1.91433e+06
975.027	2	59.571	0.96856356, 0.9694715	HLDVSALDTPTLALANAAR	1	E3PBY5_ECOH1	Putative transporter OS=Escherichia coli O78:H11 (strain H10407 / ETEC) GN=ETEC_4275 PE=4 SV=1	E3PBY5|E3PBY5_ECOH1	4328539	3.51662e+06	7511681	10497182	0	0	2.66205e+06	1.10741e+06	23989256	9681114	5217266	12956085	4885303	7.27982e+06	44676
473.60043, 709.89545	2, 3	60.326	0.80144554, 0.8275563, 0.8933016, 0.95119923, 0.9591437	VNPETTLFLVASK	0.99, 1.0	E3PBZ0_ECOH1	Glucose-6-phosphate isomerase OS=Escherichia coli O78:H11 (strain H10407 / ETEC) GN=pgi PE=3 SV=1	E3PBZ0|E3PBZ0_ECOH1	36592192	32008634	27440684	31451718	6.47668e+06	33855604	187152944	10770969	64446084	26557002	14347996	37320932	75899576	32923770	1.99646e+06
439.782	2	36.595	0.8963036, 0.9402349	AVLHVALR	1	E3PBZ0_ECOH1	Glucose-6-phosphate isomerase OS=Escherichia coli O78:H11 (strain H10407 / ETEC) GN=pgi PE=3 SV=1	E3PBZ0|E3PBZ0_ECOH1	14470778	17708136	21018726	13918957	18750612	8.0547e+06	139415632	20667410	43881800	7006654	2.78789e+06	6.0392e+06	21501066	19916744	1.44861e+06
488.741	2	34.273	0.7872003, 0.9451423	EC[160.0307]DLAGAIK	0.97	E3PBZ0_ECOH1	Glucose-6-phosphate isomerase OS=Escherichia coli O78:H11 (strain H10407 / ETEC) GN=pgi PE=3 SV=1		10157109	9361534	5741346	501084	4725186	2442086	179789824	1991356	12596098	1654217	0	4500547	8667796	16366876	2.03988e+06
684.345	2	55.612	0.9520683, 0.959875	TFSEAIISGEWK	1	E3PBZ0_ECOH1	Glucose-6-phosphate isomerase OS=Escherichia coli O78:H11 (strain H10407 / ETEC) GN=pgi PE=3 SV=1	E3PBZ0|E3PBZ0_ECOH1	28328982	22007446	23743368	8287950	23710284	12296706	157413072	17033764	32216600	6166967	1509403	12273089	21142350	18633492	5902322
586.31366, 878.9658	2, 3	76.874	0.91098064, 0.95216674, 0.9541788, 0.9615977, 0.9639398, 0.96712345, 0.9672514, 0.9677572, 0.96835023	LLSNFFAQTEALAFGK	1	E3PBZ0_ECOH1	Glucose-6-phosphate isomerase OS=Escherichia coli O78:H11 (strain H10407 / ETEC) GN=pgi PE=3 SV=1	E3PBZ0|E3PBZ0_ECOH1	17650994	17147982	14488846	22654648	44204172	27745844	245977904	44379768	87983392	21869950	13173158	17188734	42147140	33018218	3.38168e+06
530.283	2	27.102	0.6552931, 0.8241153	HFAALSTNAK	1	E3PBZ0_ECOH1	Glucose-6-phosphate isomerase OS=Escherichia coli O78:H11 (strain H10407 / ETEC) GN=pgi PE=3 SV=1	E3PBZ0|E3PBZ0_ECOH1	33413912	31637008	31423462	16239851	21238948	20058672	194506656	30537994	20187584	4858409	4.09472e+06	15904774	21871256	23406756	1.3129e+06
452.753	2	26.291	0.8610238, 0.9567042, 0.96211225	ITEETLAK	1	E3PBZ0_ECOH1	Glucose-6-phosphate isomerase OS=Escherichia coli O78:H11 (strain H10407 / ETEC) GN=pgi PE=3 SV=1	E3PBZ0|E3PBZ0_ECOH1	20108170	27054452	27043550	473516	4616895	6.48142e+06	224292448	7.84439e+06	17067914	1.60143e+06	392921	8782600	22565172	15895876	1.14312e+06
883.952	2	60.504	0.91325265, 0.93547416, 0.94393307	FGGYAQSGLLAEITPDK	1	E3PBZ9_ECOH1	Maltose transport system, substrate-binding protein OS=Escherichia coli O78:H11 (strain H10407 / ETEC) GN=ETEC_4289 PE=4 SV=1	E3PBZ9|E3PBZ9_ECOH1	28939994	23289504	28416852	2.97894e+06	101366520	138299328	7.58217e+06	70015576	9991401	5170838	3.61963e+06	4.54004e+06	4350989	7473281	405441984
738.365	3	65.232	0.6356754, 0.7496726, 0.8741409, 0.9251551	FPQVAATGDGPDIIFWAHDR	1	E3PBZ9_ECOH1	Maltose transport system, substrate-binding protein OS=Escherichia coli O78:H11 (strain H10407 / ETEC) GN=ETEC_4289 PE=4 SV=1	E3PBZ9|E3PBZ9_ECOH1	26034168	25063242	21602658	9732810	188676192	172988016	4.74292e+06	57019356	7.0436e+06	7.66588e+06	7403969	9380732	1.90788e+06	6843156	19952068
524.615	3	53.751	0.9571325, 0.9587412, 0.96043324	TWEEIPALDKELK	1	E3PBZ9_ECOH1	Maltose transport system, substrate-binding protein OS=Escherichia coli O78:H11 (strain H10407 / ETEC) GN=ETEC_4289 PE=4 SV=1	E3PBZ9|E3PBZ9_ECOH1	120740176	122361152	136238592	1.37603e+06	619966592	435121568	7.00789e+06	197629840	1.76612e+06	2.1728e+06	4.23402e+06	300764	5.13474e+06	13045297	816472256
446.21777, 668.8221	2, 3	29.447	0.89240915, 0.9405872, 0.9514052, 0.9595218, 0.9659146, 0.96808875, 0.97183704	SYEEELAKDPR	0.88, 1.0	E3PBZ9_ECOH1	Maltose transport system, substrate-binding protein OS=Escherichia coli O78:H11 (strain H10407 / ETEC) GN=ETEC_4289 PE=4 SV=1	E3PBZ9|E3PBZ9_ECOH1	104373664	121635584	125243360	4899127	515235136	373399744	22473770	208288272	5196101	3.45956e+06	6.86679e+06	10894678	10475420	20532730	998836416
506.314	2	34.853	0.87024087, 0.9664285	DKPLGAVALK	1	E3PBZ9_ECOH1	Maltose transport system, substrate-binding protein OS=Escherichia coli O78:H11 (strain H10407 / ETEC) GN=ETEC_4289 PE=4 SV=1	E3PBZ9|E3PBZ9_ECOH1	93006384	103047840	104284120	1.90277e+06	438544544	282807904	5684872	153373360	2.3182e+06	1.48599e+06	2342394	4427705	617013	10768581	546560896
529.306	2	53.107	0.96652716, 0.9676144	LVIWINGDK	1	E3PBZ9_ECOH1	Maltose transport system, substrate-binding protein OS=Escherichia coli O78:H11 (strain H10407 / ETEC) GN=ETEC_4289 PE=4 SV=1	E3PBZ9|E3PBZ9_ECOH1	13390883	10087410	9742930	2717.78	141391072	91096832	996598	54763960	40699.4	118353	34313.9	62989.4	2.651e+06	1.7451e+06	211531616
645.8593, 860.8093	3, 4	53.663	0.7447838, 0.77942723, 0.8142478, 0.89112484, 0.92144686, 0.92979914, 0.9666991	GQPSKPFVGVLSAGINAASPNKELAK	1	E3PBZ9_ECOH1	Maltose transport system, substrate-binding protein OS=Escherichia coli O78:H11 (strain H10407 / ETEC) GN=ETEC_4289 PE=4 SV=1	E3PBZ9|E3PBZ9_ECOH1	102167240	97669392	93769464	6217579	560840896	443282496	8.21345e+06	196451200	5.75227e+06	2.16555e+06	4314336	2.93245e+06	4728635	8315852	1022014144
473.235	2	21.064	0.9696825, 0.9709167	DVGVDNAGAK	0.99	E3PBZ9_ECOH1	Maltose transport system, substrate-binding protein OS=Escherichia coli O78:H11 (strain H10407 / ETEC) GN=ETEC_4289 PE=4 SV=1	E3PBZ9|E3PBZ9_ECOH1	31549374	37188052	33656996	1626897	113212752	124063568	19134672	51442796	1.43388e+06	466751	2.50497e+06	2.31849e+06	5.97661e+06	12975332	399486592
601.308	2	50.924	0.75496554, 0.90432197, 0.92802525, 0.9701492	TWEEIPALDK	1	E3PBZ9_ECOH1	Maltose transport system, substrate-binding protein OS=Escherichia coli O78:H11 (strain H10407 / ETEC) GN=ETEC_4289 PE=4 SV=1	E3PBZ9|E3PBZ9_ECOH1	64140156	61972304	59219892	37808816	253452688	184125776	15826290	126428696	39201604	44782376	25700858	54893800	18523176	10797500	608019840
699.68414, 1049.0221	2, 3	67.42	0.79421186, 0.8162156, 0.8996606, 0.94102496, 0.9462208, 0.9534881, 0.95705837, 0.95734406, 0.9604292, 0.96288747	EFLENYLLTDEGLEAVNK	1	E3PBZ9_ECOH1	Maltose transport system, substrate-binding protein OS=Escherichia coli O78:H11 (strain H10407 / ETEC) GN=ETEC_4289 PE=4 SV=1	E3PBZ9|E3PBZ9_ECOH1	147814432	155440544	147901104	6207614	735954688	658920832	18470354	305491616	12535009	8.09534e+06	10329461	8740393	15183234	44177596	1508228864
669.376	2	58.265	0.9540614, 0.96293765, 0.9671626, 0.96978396	VNYGVTVLPTFK	1	E3PBZ9_ECOH1	Maltose transport system, substrate-binding protein OS=Escherichia coli O78:H11 (strain H10407 / ETEC) GN=ETEC_4289 PE=4 SV=1	E3PBZ9|E3PBZ9_ECOH1	84146024	78456112	73473560	65547.3	295226688	355623616	12707658	140030368	3.38786e+06	3.35366e+06	5284710	460619	3.02235e+06	18832534	1149422464
480.266	2	25.233	0.8945706, 0.8947044, 0.93077314	TAVINAASGR	1	E3PBZ9_ECOH1	Maltose transport system, substrate-binding protein OS=Escherichia coli O78:H11 (strain H10407 / ETEC) GN=ETEC_4289 PE=4 SV=1	E3PBZ9|E3PBZ9_ECOH1	14865615	20852638	22920660	15292.2	138404416	90333624	845509	45885400	271017	0	7778.81	0	214212	1.17529e+06	177491584
634.327	2	62.449	0.9431523, 0.9675015	LYPFTWDAVR	1	E3PBZ9_ECOH1	Maltose transport system, substrate-binding protein OS=Escherichia coli O78:H11 (strain H10407 / ETEC) GN=ETEC_4289 PE=4 SV=1	E3PBZ9|E3PBZ9_ECOH1	60749240	55583928	56732512	5220099	228089216	254224816	10658918	129979600	2.85612e+06	5.71436e+06	4.30702e+06	4484100	7231089	24621642	641699008
713.723	3	53.544	0.88145167, 0.903554, 0.935125, 0.95650584, 0.9614416	GQPSKPFVGVLSAGINAASPNK	1	E3PBZ9_ECOH1	Maltose transport system, substrate-binding protein OS=Escherichia coli O78:H11 (strain H10407 / ETEC) GN=ETEC_4289 PE=4 SV=1	E3PBZ9|E3PBZ9_ECOH1	63817764	53567040	53131604	10030022	271602528	248363680	6578470	114992672	15533085	12153562	13572560	1.4472e+06	10384237	16508195	859774400
606.68	3	75.991	0.8774294, 0.9564269, 0.9653398, 0.96857566	VNQVAEVLQLAHLLDR	1	E3PC00_ECOH1	Maltose/maltodextrin import ATP-binding protein MalK OS=Escherichia coli O78:H11 (strain H10407 / ETEC) GN=malK PE=3 SV=1	E3PC00|E3PC00_ECOH1	10131509	6.77931e+06	5.526e+06	1.81812e+06	2.42903e+06	1.94617e+06	23548030	525984	2.06564e+06	4642496	4740801	2.6237e+06	46374828	101274720	77711.8
511.787	2	47.669	0.8181646, 0.8920344, 0.9008474	FVAGFIGSPK	1	E3PC00_ECOH1	Maltose/maltodextrin import ATP-binding protein MalK OS=Escherichia coli O78:H11 (strain H10407 / ETEC) GN=malK PE=3 SV=1	E3PC00|E3PC00_ECOH1	17085294	13501908	8245594	1.37881e+06	10208543	3797708	44366688	109671	941141	22200.8	0	2.84399e+06	64483464	242429248	0
704.838	2	34.187	0.9504799, 0.9677163	GLSQGSGVAFDNEK	1	E3PC01_ECOH1	Maltoporin OS=Escherichia coli O78:H11 (strain H10407 / ETEC) GN=lamB PE=2 SV=1	E3PC01|E3PC01_ECOH1	89369360	84388272	78995224	53073956	10094407	12011048	109937312	5589088	12420229	52260424	47792724	57193304	166576448	655550656	40157936
648.302	2	42.289	0.75851095, 0.7586837	AVPADFN[115.0269]GGSFGR	0.99	E3PC01_ECOH1	Maltoporin OS=Escherichia coli O78:H11 (strain H10407 / ETEC) GN=lamB PE=2 SV=1		17127006	16207985	23296648	11022018	2.64449e+06	15884850	22347116	34685592	1.24937e+06	10159151	13669756	16048342	37189364	139345952	68095184
577.961	3	57.481	0.9535827, 0.96107066	DGWLFTAEHTQSVLK	1	E3PC01_ECOH1	Maltoporin OS=Escherichia coli O78:H11 (strain H10407 / ETEC) GN=lamB PE=2 SV=1	E3PC01|E3PC01_ECOH1	33066792	32384274	30814752	13002815	3205390	11013608	15056570	4628826	10798542	47161064	31918520	25931040	26129132	101568624	4429316
400.221	2	29.136	0.9524526, 0.95755553	VFATYAK	1	E3PC01_ECOH1	Maltoporin OS=Escherichia coli O78:H11 (strain H10407 / ETEC) GN=lamB PE=2 SV=1	E3PC01|E3PC01_ECOH1	101748824	117597808	117962624	68999720	5259694	21035438	113934720	15939439	53575028	131342960	141530624	138467360	182557360	440625088	65393700
614.34	3	69.502	0.6182354, 0.8247016, 0.8572682, 0.92981064, 0.9628986	NLIEWLPGSTIWAGKR	1	E3PC01_ECOH1	Maltoporin OS=Escherichia coli O78:H11 (strain H10407 / ETEC) GN=lamB PE=2 SV=1	E3PC01|E3PC01_ECOH1	58019872	47953612	48013704	64276108	11621599	17387234	44076236	2.34538e+06	23650794	59753864	52014076	42918816	86578560	189899296	998598
602.749	2	35.351	0.8932442, 0.9158459	WGYDYNGDSK	1	E3PC01_ECOH1	Maltoporin OS=Escherichia coli O78:H11 (strain H10407 / ETEC) GN=lamB PE=2 SV=1	E3PC01|E3PC01_ECOH1	24459470	23508302	19022156	21665934	0	2331.66	32957132	0	3.32897e+06	22894448	37697320	30809898	33557540	123186592	0
713.831	2	36.607	0.8462603, 0.8747378, 0.9112354, 0.94681674	LGNEC[160.0307]ETYAELK	1	E3PC01_ECOH1	Maltoporin OS=Escherichia coli O78:H11 (strain H10407 / ETEC) GN=lamB PE=2 SV=1		171977120	179823392	185558528	154696544	33517748	80305864	155567104	168665648	96297448	179153504	182390336	183269744	189231264	557826560	21243804
705.331	2	35.876	0.770998, 0.9428252, 0.9648509	GLSQ[129.0426]GSGVAFDNEK	1	E3PC01_ECOH1	Maltoporin OS=Escherichia coli O78:H11 (strain H10407 / ETEC) GN=lamB PE=2 SV=1		11336494	11719206	10046731	11351742	5899325	8.37663e+06	16378760	2.40208e+06	5191957	5228842	9989436	15121762	28844092	88464288	8754199
766.411	3	60.352	0.9503811, 0.95732445, 0.96735555, 0.97149754	ITLAQQWQAGDSIWSRPAIR	1	E3PC01_ECOH1	Maltoporin OS=Escherichia coli O78:H11 (strain H10407 / ETEC) GN=lamB PE=2 SV=1	E3PC01|E3PC01_ECOH1	63463404	59788712	50362116	27945060	3930461	19482070	24530620	2.41072e+06	24349226	110312096	63550476	53042816	83793440	208764624	14257536
842.957	2	75.826	0.8731236, 0.9708089, 0.9719083	NLIEWLPGSTIWAGK	1	E3PC01_ECOH1	Maltoporin OS=Escherichia coli O78:H11 (strain H10407 / ETEC) GN=lamB PE=2 SV=1	E3PC01|E3PC01_ECOH1	11108338	11530023	10672316	6553023	1.57023e+06	2.08177e+06	10820380	574311	4307222	24937554	14227470	10229252	15864472	41838064	1.52987e+06
647.813	2	41.274	0.93102103, 0.94999754	AVPADFNGGSFGR	1	E3PC01_ECOH1	Maltoporin OS=Escherichia coli O78:H11 (strain H10407 / ETEC) GN=lamB PE=2 SV=1	E3PC01|E3PC01_ECOH1	78795712	78079864	86416176	57848364	30166400	34307864	46631980	25572604	43477752	92179216	87094816	73562360	134364576	231782784	17532664
478.282	2	28.536	0.93225026, 0.95376104, 0.9656824	LTPALGQQK	1	E3PC02_ECOH1	Maltose operon periplasmic protein OS=Escherichia coli O78:H11 (strain H10407 / ETEC) GN=ETEC_4292 PE=4 SV=1	E3PC02|E3PC02_ECOH1	120010976	128993760	139567552	53976276	193381216	145095920	52593040	250404928	78487880	90111496	105319592	57800928	112178944	168518032	219423808
1110.59	4	86.623	0.7832489, 0.95015323, 0.95287484, 0.96535546, 0.96883535	TQTTQLATGGQQLNVPGISGPVAAYSVPANIGELTLTLTSEVNK	1	E3PC02_ECOH1	Maltose operon periplasmic protein OS=Escherichia coli O78:H11 (strain H10407 / ETEC) GN=ETEC_4292 PE=4 SV=1	E3PC02|E3PC02_ECOH1	1.98802e+06	997722	1.05174e+06	99570.8	36564656	25309240	1.3336e+06	53561108	245928	839859	463893	745082	911943	4.73016e+06	49322868
1220.32	3	68.516	0.665828	TNSSSSVLVGPLFGSSAPAPVTVGN[115.0269]TAAPAVAAPAPAPVK	0.6	E3PC02_ECOH1	Maltose operon periplasmic protein OS=Escherichia coli O78:H11 (strain H10407 / ETEC) GN=ETEC_4292 PE=4 SV=1		8849621	5.54002e+06	3.41307e+06	1.40859e+06	10047837	7.47137e+06	821099	12665297	7.12355e+06	1275065	5.63605e+06	2.26186e+06	14342971	160273	5188542
442.745	2	24.519	0.85045433, 0.9304139, 0.95720077	HTTDGLLK	1	E3PC02_ECOH1	Maltose operon periplasmic protein OS=Escherichia coli O78:H11 (strain H10407 / ETEC) GN=ETEC_4292 PE=4 SV=1	E3PC02|E3PC02_ECOH1	66875452	50862328	68663536	2472795	253896064	176131424	19003970	243083024	1.92837e+06	3.02393e+06	771008	1.45049e+06	4.73326e+06	23021392	202458176
434.742	2	34.914	0.9498226, 0.95054156, 0.9633684	STFISSVK	1	E3PC02_ECOH1	Maltose operon periplasmic protein OS=Escherichia coli O78:H11 (strain H10407 / ETEC) GN=ETEC_4292 PE=4 SV=1	E3PC02|E3PC02_ECOH1	55767124	61426092	62720312	1375143	193649424	150091520	10359739	241702352	1.99653e+06	6085196	1.32714e+06	1406714	9941834	25341916	135486016
597.706	3	81.497	0.95672435, 0.9703069, 0.97369736	IYYKLLN[115.0269]LPLSILVK	0.99	E3PC06_ECOH1	Glycerol-3-phosphate acyltransferase OS=Escherichia coli O78:H11 (strain H10407 / ETEC) GN=plsB PE=3 SV=1		1.25261e+06	505648	79034.4	3612083	1.56353e+06	2.60102e+06	3.17471e+06	54542.9	10382486	9085584	6939177	4376033	10480386	7971277	68890.3
620.015	3	64.65	0.88221693, 0.95786756, 0.963187, 0.96388525, 0.96584785, 0.9663419	FEVEKDTIGDIIILPR	1	E3PC06_ECOH1	Glycerol-3-phosphate acyltransferase OS=Escherichia coli O78:H11 (strain H10407 / ETEC) GN=plsB PE=3 SV=1	E3PC06|E3PC06_ECOH1	310296096	298501120	336850880	493887296	132030168	273507072	365814112	58192244	694159040	625729664	505514752	731691776	689907008	677648576	1.352e+06
681.82	2	52.554	0.95068187, 0.9510048, 0.96406543	GYSVEYFVEGGR	1	E3PC06_ECOH1	Glycerol-3-phosphate acyltransferase OS=Escherichia coli O78:H11 (strain H10407 / ETEC) GN=plsB PE=3 SV=1	E3PC06|E3PC06_ECOH1	280233856	259477184	260977040	323696032	49784024	70928896	297472384	15922233	355982752	309435360	253063552	553417472	476780128	390937664	45096756
762.699	3	76.096	0.8838483, 0.9288475, 0.9671639	WDRDELPDVIDALANEMQR	1	E3PC06_ECOH1	Glycerol-3-phosphate acyltransferase OS=Escherichia coli O78:H11 (strain H10407 / ETEC) GN=plsB PE=3 SV=1	E3PC06|E3PC06_ECOH1	4118505	4198963	2.60965e+06	2.1854e+06	480168	759388	3536302	445556	9073408	12555690	6.40033e+06	5813529	8513481	7376461	558942
671.5989, 895.12946	3, 4	74.509	0.82270235, 0.89420485, 0.8942161, 0.9414738, 0.9463965, 0.9598343, 0.9657132, 0.9683026, 0.9700505, 0.972921	AQC[160.0307]LAHDLPDPLEPLEIDGTLLPR	1	E3PC06_ECOH1	Glycerol-3-phosphate acyltransferase OS=Escherichia coli O78:H11 (strain H10407 / ETEC) GN=plsB PE=3 SV=1		147662320	140487312	130029104	362791712	118319032	110807592	175123152	15507053	450976928	385117728	288523296	375201920	433797792	325840384	3595210
562.9666, 843.94574	2, 3	59.855	0.6053945, 0.8291291, 0.92652625, 0.9490965, 0.9496916, 0.95423776, 0.96209717, 0.9624076, 0.96260715	LSVLHGINAPEFFDK	1	E3PC06_ECOH1	Glycerol-3-phosphate acyltransferase OS=Escherichia coli O78:H11 (strain H10407 / ETEC) GN=plsB PE=3 SV=1	E3PC06|E3PC06_ECOH1	405409792	413172864	366946688	447206656	57244832	119714720	355442240	7.77821e+06	673832960	535808512	517471744	750559680	802316736	615384256	1.2122e+06
613.361	2	65.141	0.9360461, 0.95983577, 0.96947414	DTIGDIIILPR	1	E3PC06_ECOH1	Glycerol-3-phosphate acyltransferase OS=Escherichia coli O78:H11 (strain H10407 / ETEC) GN=plsB PE=3 SV=1	E3PC06|E3PC06_ECOH1	29304756	28339406	32563266	44200564	3054542	4762707	44362036	5257050	52943616	43628540	35456112	83566712	68405456	59033120	2.24407e+06
535.61	3	40.24	0.7881688, 0.90310127, 0.9159305	VFTYYTPKEESIK	0.99	E3PC06_ECOH1	Glycerol-3-phosphate acyltransferase OS=Escherichia coli O78:H11 (strain H10407 / ETEC) GN=plsB PE=3 SV=1	E3PC06|E3PC06_ECOH1	131995728	89148816	123463560	205501312	20513400	13169952	52628456	9108514	175566832	109152152	126304352	176409936	181349344	143534224	2.10321e+06
569.814	2	25.525	0.88857627, 0.9333601	EKGEVNPPLR	1	E3PC06_ECOH1	Glycerol-3-phosphate acyltransferase OS=Escherichia coli O78:H11 (strain H10407 / ETEC) GN=plsB PE=3 SV=1	E3PC06|E3PC06_ECOH1	35243872	33313162	23112080	44886436	416941	481136	31286126	908515	52828516	38455604	42132408	73840760	74725744	56824980	0
412.245	2	54.788	0.6703469, 0.9345898, 0.9429305, 0.95522827	LGAFFIR	1	E3PC06_ECOH1	Glycerol-3-phosphate acyltransferase OS=Escherichia coli O78:H11 (strain H10407 / ETEC) GN=plsB PE=3 SV=1	E3PC06|E3PC06_ECOH1	116196248	116688864	111566896	72960536	8.13998e+06	8286625	126225192	1.40452e+06	162083712	132782344	91200752	261506064	256825760	208469520	426662
557.283	2	55.124	0.93112767, 0.9524868	EYLGELFSR	1	E3PC06_ECOH1	Glycerol-3-phosphate acyltransferase OS=Escherichia coli O78:H11 (strain H10407 / ETEC) GN=plsB PE=3 SV=1	E3PC06|E3PC06_ECOH1	40259680	29618380	27434540	15034089	15662550	10957554	60520856	28341964	38445100	25157556	16590063	71033168	76394688	83086848	23591582
490.295	2	44.952	0.8959819, 0.9486542	LGAFFIRR	0.85	E3PC06_ECOH1	Glycerol-3-phosphate acyltransferase OS=Escherichia coli O78:H11 (strain H10407 / ETEC) GN=plsB PE=3 SV=1	E3PC06|E3PC06_ECOH1	14674825	19317254	10249294	30346208	439094	2.96916e+06	11307814	280651	24680906	11440287	17103000	31746080	29538984	36497952	90390.9
443.563	3	43.993	0.9191992, 0.93611765, 0.94503206, 0.9706498	LFHDYLDLHR	1	E3PC06_ECOH1	Glycerol-3-phosphate acyltransferase OS=Escherichia coli O78:H11 (strain H10407 / ETEC) GN=plsB PE=3 SV=1	E3PC06|E3PC06_ECOH1	327847616	287176832	312052992	338527968	83622808	94914696	431147104	16885556	479682240	359107200	352076224	608155968	476568128	419535072	6.68159e+06
509.766	2	39.644	0.5354635, 0.94930273, 0.95652306	VFTYYTPK	1	E3PC06_ECOH1	Glycerol-3-phosphate acyltransferase OS=Escherichia coli O78:H11 (strain H10407 / ETEC) GN=plsB PE=3 SV=1	E3PC06|E3PC06_ECOH1	299069056	303169632	327786944	203421760	68939280	78250392	435312096	35698952	342753792	255235104	291004352	473554432	612145152	652590976	4813814
401.245	2	45.871	0.7357525, 0.9276675, 0.9486688, 0.96135414	ADLLTLR	1	E3PC06_ECOH1	Glycerol-3-phosphate acyltransferase OS=Escherichia coli O78:H11 (strain H10407 / ETEC) GN=plsB PE=3 SV=1	E3PC06|E3PC06_ECOH1	319865088	316358368	364992160	453021440	95833416	93919280	380662016	15536119	463408576	321052448	311078752	615832512	507619296	474089056	6.40887e+06
540.638, 810.45337	2, 3	75.281	0.89388543, 0.9388926, 0.95959455, 0.96048605, 0.9643857, 0.96515256, 0.96602076, 0.96814984, 0.9687063, 0.96878767	VYQLLAELITSDVR	1	E3PC06_ECOH1	Glycerol-3-phosphate acyltransferase OS=Escherichia coli O78:H11 (strain H10407 / ETEC) GN=plsB PE=3 SV=1	E3PC06|E3PC06_ECOH1	133092840	146803008	110948336	328526016	54368136	107749872	286347296	33485454	547724224	437287776	351394336	486159520	526343008	386310048	11791578
597.378	3	78.911	0.9655566, 0.9664433, 0.96690136, 0.96929383, 0.96975356	IYYKLLNLPLSILVK	1	E3PC06_ECOH1	Glycerol-3-phosphate acyltransferase OS=Escherichia coli O78:H11 (strain H10407 / ETEC) GN=plsB PE=3 SV=1	E3PC06|E3PC06_ECOH1	61484108	30495656	17136960	135784432	54192404	77869584	109126248	9690149	306468640	315596000	225408768	161512144	365804384	280362944	4718934
471.912	3	31.102	0.8377011, 0.8711103, 0.9117701	LYQGINVHNAER	1	E3PC06_ECOH1	Glycerol-3-phosphate acyltransferase OS=Escherichia coli O78:H11 (strain H10407 / ETEC) GN=plsB PE=3 SV=1	E3PC06|E3PC06_ECOH1	103131056	86229544	108514216	85117368	7164410	18755860	162871552	6.18804e+06	169819232	110948264	104910056	227900560	237594016	185863552	508136
736.021	3	55.333	0.62042314, 0.6424792, 0.6622354, 0.7050301, 0.769766, 0.8433323	INNAGAANAMNLC[160.0307]C[160.0307]TALLASR	1	E3PC06_ECOH1	Glycerol-3-phosphate acyltransferase OS=Escherichia coli O78:H11 (strain H10407 / ETEC) GN=plsB PE=3 SV=1		192274320	199850016	186348320	14656632	307864800	207432304	18490856	306288192	18141060	19398370	14184532	26238048	10282277	42799604	548961408
540.967	3	77.351	0.9129234, 0.9426752, 0.97020066, 0.9718465	VYQ[129.0426]LLAELITSDVR	1	E3PC06_ECOH1	Glycerol-3-phosphate acyltransferase OS=Escherichia coli O78:H11 (strain H10407 / ETEC) GN=plsB PE=3 SV=1		5470374	4.51324e+06	3.96791e+06	17456992	1.54143e+06	3457994	16194848	576228	24401672	15810571	15579514	21652380	24361020	19100764	78367.3
660.679	3	75.333	0.8763773, 0.91418487, 0.960444, 0.96556425	LYSTVFREYLGELFSR	1	E3PC06_ECOH1	Glycerol-3-phosphate acyltransferase OS=Escherichia coli O78:H11 (strain H10407 / ETEC) GN=plsB PE=3 SV=1	E3PC06|E3PC06_ECOH1	4803187	3.77489e+06	3.696e+06	7.47898e+06	874214	1.47053e+06	14806851	387044	27744274	21552204	19611008	13273467	29923772	19872736	263293
895.456	3	76.566	0.90954894, 0.9231872, 0.94786745, 0.961841, 0.9644285	AQ[129.0426]C[160.0307]LAHDLPDPLEPLEIDGTLLPR	1	E3PC06_ECOH1	Glycerol-3-phosphate acyltransferase OS=Escherichia coli O78:H11 (strain H10407 / ETEC) GN=plsB PE=3 SV=1		9520061	9076994	9850635	21670740	16735799	7.11447e+06	31586122	13958432	31452464	13855436	12654933	21592648	17391618	8406714	6.34906e+06
379.233	3	40.12	0.5217599, 0.73971903	RLGAFFIRR	1	E3PC06_ECOH1	Glycerol-3-phosphate acyltransferase OS=Escherichia coli O78:H11 (strain H10407 / ETEC) GN=plsB PE=3 SV=1	E3PC06|E3PC06_ECOH1	74395472	48549768	81872576	36450812	21257164	40906492	120532656	25202940	108348928	56318308	36637796	90261792	143774000	91597584	47122764
436.257, 581.33954	3, 4	52.946	0.94318336, 0.9547003, 0.9599703, 0.9641198, 0.9698435, 0.9699653	LPARQDLFNKLLASR	0.99, 1.0	E3PC06_ECOH1	Glycerol-3-phosphate acyltransferase OS=Escherichia coli O78:H11 (strain H10407 / ETEC) GN=plsB PE=3 SV=1	E3PC06|E3PC06_ECOH1	170642976	161058096	162095872	444070880	56157248	66353568	59333084	10831162	318255968	196377008	254929888	127671440	231807888	146843408	1540655
611.911	2	77.419	0.9317654, 0.9621916, 0.96552235, 0.969604	LLNLPLSILVK	0.99	E3PC06_ECOH1	Glycerol-3-phosphate acyltransferase OS=Escherichia coli O78:H11 (strain H10407 / ETEC) GN=plsB PE=3 SV=1	E3PC06|E3PC06_ECOH1	45343492	39251760	35040992	74567960	27750020	37162864	133573088	3.91753e+06	173853360	148901248	124358472	204124544	234795296	183646720	2.18991e+06
416.538	3	27.847	0.95810235, 0.96278286	IGSEYHELSGR	1	E3PC07_ECOH1	Diacylglycerol kinase OS=Escherichia coli O78:H11 (strain H10407 / ETEC) GN=ETEC_4297 PE=3 SV=1	E3PC07|E3PC07_ECOH1	15209523	18539686	18708396	21300586	27112084	9712346	11965920	2.71445e+06	31414178	18904764	22709682	15920382	20883190	26777870	104389
491.241	2	22.037	0.86080563, 0.9205513, 0.9429968	ANNTTGFTR	1	E3PC07_ECOH1	Diacylglycerol kinase OS=Escherichia coli O78:H11 (strain H10407 / ETEC) GN=ETEC_4297 PE=3 SV=1	E3PC07|E3PC07_ECOH1	54914920	65591112	78190552	87630008	61118544	53195100	60642600	12074203	62357724	58584120	82007040	91279864	67107020	69473200	10347019
594.804	2	58.492	0.8480841, 0.9593565	DGSQLLDVWR	1	E3PC09_ECOH1	DNA-damage-inducible transport protein OS=Escherichia coli O78:H11 (strain H10407 / ETEC) GN=ETEC_4299 PE=4 SV=1	E3PC09|E3PC09_ECOH1	29167832	25335468	20912354	27058930	67291992	56460132	1612259	3.31099e+06	9719560	25659460	18329298	19152742	7.29207e+06	5301217	1.33902e+06
385.219	2	20.854	0.85861224, 0.8828447, 0.95993954	NPQALAR	0.95	E3PC09_ECOH1	DNA-damage-inducible transport protein OS=Escherichia coli O78:H11 (strain H10407 / ETEC) GN=ETEC_4299 PE=4 SV=1	E3PC09|E3PC09_ECOH1	27331096	30482258	29091240	29424794	59933780	64098276	15267045	17700192	19471912	31258044	25440302	24495498	18953564	24831952	3.16457e+06
517.251	2	37.212	0.9591895, 0.9649152	EVVDWETR	1	E3PC10_ECOH1	Putative general stress response protein OS=Escherichia coli O78:H11 (strain H10407 / ETEC) GN=ETEC_4300 PE=3 SV=1	E3PC10|E3PC10_ECOH1	105730760	106289080	116038672	23029960	47535712	9539020	604867136	67512704	110894944	12215424	12801174	48708508	56261428	164263840	2.99808e+06
535.59, 802.8809	2, 3	39.118	0.74556416, 0.8425914, 0.9134731, 0.96216345, 0.97007376, 0.9710288	DQAEKEVVDWETR	0.99, 1.0	E3PC10_ECOH1	Putative general stress response protein OS=Escherichia coli O78:H11 (strain H10407 / ETEC) GN=ETEC_4300 PE=3 SV=1	E3PC10|E3PC10_ECOH1	126181640	127320200	114852168	21680868	113101416	28897850	497423424	113158728	141323888	3.77845e+06	11574920	27705692	68956040	155350960	79870232
517.9909, 776.48236	2, 3	58.045	0.89093876, 0.9350139, 0.96234274, 0.9640569, 0.969985, 0.9705052, 0.9714369, 0.97144204, 0.9715561, 0.9716082, 0.9719346	LSIITGDRPVLVLR	1	E3PC23_ECOH1	Uncharacterized protein OS=Escherichia coli O78:H11 (strain H10407 / ETEC) GN=sb36 PE=4 SV=1	E3PC23|E3PC23_ECOH1;E3PFB0|E3PFB0_ECOH1	1171377792	1030196800	1043815808	3714843136	1613109632	5166797312	143139792	297514752	137475440	2283453184	3376283904	1254643328	170186352	244305552	201372720
779.737	3	55.895	0.69057024, 0.80325365, 0.8813049, 0.9379342, 0.9706286	AVSVLNLGTIDEPGHADN[115.0269]TATLK	1	E3PC23_ECOH1	Uncharacterized protein OS=Escherichia coli O78:H11 (strain H10407 / ETEC) GN=sb36 PE=4 SV=1		34753352	41916656	45214112	128711544	44526908	143776480	12778416	1.07907e+06	6045444	38078740	67308464	31475310	11775695	14711137	84614.2
488.2554, 731.87964, 731.88, 731.8803	2, 3	61.243	0.61666805, 0.8277233, 0.9105831, 0.9213334, 0.92153835, 0.9431522, 0.9455737, 0.95863473, 0.95885205, 0.9678513, 0.97198063, 0.97235096, 0.97436386	TAPFSALLSVN[115.0269]GER	1	E3PC23_ECOH1	Uncharacterized protein OS=Escherichia coli O78:H11 (strain H10407 / ETEC) GN=sb36 PE=4 SV=1		466466496	541013824	488877888	1494646016	676265920	2002198912	35744584	84137720	57037608	681740992	1115981696	425435648	76200552	90278264	116099512
438.705	2	21.417	0.7360904, 0.8363121, 0.8671102, 0.8824368, 0.8861658	DLADEGTR	1	E3PC23_ECOH1	Uncharacterized protein OS=Escherichia coli O78:H11 (strain H10407 / ETEC) GN=sb36 PE=4 SV=1	E3PC23|E3PC23_ECOH1;E3PFB0|E3PFB0_ECOH1	676247744	727224640	719433664	1390367104	521482816	1480653184	430620416	97808704	348952800	876961280	1554380928	935179968	325102592	363121920	91973336
686.865	2	51.997	0.8549973, 0.9550682, 0.9597641, 0.96155417, 0.9643184	IGADAVALPENFR	1	E3PC23_ECOH1	Uncharacterized protein OS=Escherichia coli O78:H11 (strain H10407 / ETEC) GN=sb36 PE=4 SV=1	E3PC23|E3PC23_ECOH1	782685504	748139456	732757952	1180448512	638681024	2058125824	68585944	107810048	72168336	822963520	1655436672	744139968	54407208	83244720	85465208
530.954	3	53.953	0.8589236, 0.88051367	KTAPFSALLSVN[115.0269]GER	1	E3PC23_ECOH1	Uncharacterized protein OS=Escherichia coli O78:H11 (strain H10407 / ETEC) GN=sb36 PE=4 SV=1		12778671	12172097	14733024	82258600	16219444	65959616	2.56452e+06	1.82836e+06	1325257	16098758	41016264	12339924	1.31545e+06	3.14546e+06	3.49366e+06
779.735	3	56.255	0.8263029, 0.9160786, 0.94984627	AVSVLN[115.0269]LGTIDEPGHADNTATLK	1	E3PC23_ECOH1	Uncharacterized protein OS=Escherichia coli O78:H11 (strain H10407 / ETEC) GN=sb36 PE=4 SV=1		15051073	18171556	17469642	72017208	31825568	102314032	1131753	1.29959e+06	1.48905e+06	6882818	33047304	23661380	38885	214707	398851
779.4072, 1168.6066	2, 3	54.912	0.6565893, 0.85811186, 0.86306995, 0.9123921, 0.9647263, 0.96658444, 0.96665615, 0.9672826, 0.9676961, 0.96826804, 0.9718151	AVSVLNLGTIDEPGHADNTATLK	1	E3PC23_ECOH1	Uncharacterized protein OS=Escherichia coli O78:H11 (strain H10407 / ETEC) GN=sb36 PE=4 SV=1	E3PC23|E3PC23_ECOH1;E3PFB0|E3PFB0_ECOH1	1803047424	1670505216	1733842688	3954022656	1849969152	4497612800	153538672	343707456	94118912	1903064704	2710516480	1388086912	100964728	191996496	292722272
677.336	2	48.63	0.9110672, 0.965139, 0.96587217, 0.96882886	GALSTASIDDFTR	1	E3PC23_ECOH1	Uncharacterized protein OS=Escherichia coli O78:H11 (strain H10407 / ETEC) GN=sb36 PE=4 SV=1	E3PC23|E3PC23_ECOH1;E3PFB0|E3PFB0_ECOH1	993010688	1044755072	1013625856	2318364928	1040592000	2584559872	209282032	327456256	200430240	1055352832	1654388864	944563008	163090672	156200032	214088256
487.9275, 731.38806	2, 3	59.975	0.9101718, 0.9320104, 0.9336882, 0.9558053, 0.9609455, 0.96663404, 0.96920544	TAPFSALLSVNGER	1	E3PC23_ECOH1	Uncharacterized protein OS=Escherichia coli O78:H11 (strain H10407 / ETEC) GN=sb36 PE=4 SV=1	E3PC23|E3PC23_ECOH1;E3PFB0|E3PFB0_ECOH1	456673984	405688064	446631936	1285198848	671646848	1600439936	60557108	94755256	207839248	545150592	874490752	359153664	107599096	204869472	46659424
600.54156, 800.38654	3, 4	41.706	0.8111684, 0.82026035, 0.8610108, 0.8660128, 0.90488654, 0.9148207, 0.9160352, 0.9488727	KITIEANQTADFEDNDFSGKR	1	E3PC23_ECOH1	Uncharacterized protein OS=Escherichia coli O78:H11 (strain H10407 / ETEC) GN=sb36 PE=4 SV=1	E3PC23|E3PC23_ECOH1;E3PFB0|E3PFB0_ECOH1	137485680	120597000	104887064	387279744	255239248	604968640	27686906	31883370	36444120	103282312	213261888	34903540	14370857	9238618	18168546
475.92	3	56.59	0.8428504, 0.92244536, 0.9375257, 0.97007585, 0.9723467	TKDIMPVAFEFK	1	E3PC23_ECOH1	Uncharacterized protein OS=Escherichia coli O78:H11 (strain H10407 / ETEC) GN=sb36 PE=4 SV=1	E3PC23|E3PC23_ECOH1;E3PFB0|E3PFB0_ECOH1	79884664	71767320	49062216	202448288	136711664	172105968	42499932	18419934	5828566	84085160	111528816	36161560	4538148	3.64588e+06	3.72042e+06
712.8815, 950.1745	3, 4	72.845	0.86385787, 0.9159303, 0.91663325, 0.93798894, 0.9531213, 0.9561011, 0.9591649, 0.9598263, 0.9625214, 0.96687245	SQNLDATAINQIHALISAQGVNEIISK	1	E3PC23_ECOH1	Uncharacterized protein OS=Escherichia coli O78:H11 (strain H10407 / ETEC) GN=sb36 PE=4 SV=1	E3PC23|E3PC23_ECOH1	119144568	94406352	83931072	423759264	251600752	862396544	54307764	17479328	31439840	383068992	675293120	212814928	73507848	69839880	20092628
640.65704, 960.48285	2, 3	68.489	0.81325364, 0.8336139, 0.8641515, 0.94963723, 0.955773, 0.9569412, 0.95821637, 0.95866174	IIQLEAVQEEMANEFR	1	E3PC23_ECOH1	Uncharacterized protein OS=Escherichia coli O78:H11 (strain H10407 / ETEC) GN=sb36 PE=4 SV=1	E3PC23|E3PC23_ECOH1;E3PFB0|E3PFB0_ECOH1	75184920	64756916	56029112	237148640	186640048	291450944	99034736	40143820	12078805	92979728	125560000	48103256	7.12949e+06	9981192	18239250
748.353	3	44.63	0.888101	KITIEANQTADFEDNDFSGK	1	E3PC23_ECOH1	Uncharacterized protein OS=Escherichia coli O78:H11 (strain H10407 / ETEC) GN=sb36 PE=4 SV=1	E3PC23|E3PC23_ECOH1;E3PFB0|E3PFB0_ECOH1	3.24672e+06	1.43233e+06	640369	13731137	2132366	21555214	0	44481.7	10588.2	5654341	9905010	1.84151e+06	107120	973664	43042.6
530.626	3	52.37	0.9347415, 0.9518118, 0.96227944	KTAPFSALLSVNGER	1	E3PC23_ECOH1	Uncharacterized protein OS=Escherichia coli O78:H11 (strain H10407 / ETEC) GN=sb36 PE=4 SV=1	E3PC23|E3PC23_ECOH1;E3PFB0|E3PFB0_ECOH1	48002640	53838896	56013416	164682624	56584144	137441600	87263280	9062922	1.71783e+06	53257584	85530680	25685162	58161388	4746508	120941
845.36	2	45.704	0.619474	NNAVN[115.0269]GGDFGFTYQGK	0.7	E3PC42_ECOH1	Hypothetical phage protein OS=Escherichia coli O78:H11 (strain H10407 / ETEC) GN=ETEC_4332 PE=4 SV=1		15685323	7312994	13445088	17537928	1.17315e+06	6.05755e+06	36402592	5703203	6.75364e+06	15196853	8892272	22785520	12712502	17238308	7.47554e+06
576.307	3	52.008	0.8795326, 0.88763356, 0.9671193, 0.9680053	VSQHDLNVTSVFPGVK	0.97	E3PC42_ECOH1	Hypothetical phage protein OS=Escherichia coli O78:H11 (strain H10407 / ETEC) GN=ETEC_4332 PE=4 SV=1	E3PC42|E3PC42_ECOH1	122049448	129767584	124418320	49394424	97111184	62597720	606741696	117760864	113339464	60660356	39067184	63904380	135912656	79012464	46011536
576.638	3	53.421	0.79650575, 0.8489746, 0.88252753	VSQHDLN[115.0269]VTSVFPGVK	0.6	E3PC42_ECOH1	Hypothetical phage protein OS=Escherichia coli O78:H11 (strain H10407 / ETEC) GN=ETEC_4332 PE=4 SV=1		8689112	7776927	7149459	7414198	4306099	2.36383e+06	81665896	5.27325e+06	4.63525e+06	1366290	4.29211e+06	3.30906e+06	9913508	5576785	1.836e+06
844.888	2	45.407	0.885701, 0.92809576	NNAVNGGDFGFTYQGK	1	E3PC42_ECOH1	Hypothetical phage protein OS=Escherichia coli O78:H11 (strain H10407 / ETEC) GN=ETEC_4332 PE=4 SV=1	E3PC42|E3PC42_ECOH1	8458302	9081920	8517897	3.08466e+06	6.0134e+06	332266	105299952	9224151	2.71108e+06	915622	2.27363e+06	2.00471e+06	7523185	3.84261e+06	33626.1
725.362	1	33.177	0.8823487, 0.95359993, 0.9589677	YWTQK	1	E3PC51_ECOH1	Hypothetical phage protein OS=Escherichia coli O78:H11 (strain H10407 / ETEC) GN=ETEC_4341 PE=4 SV=1	E3PC51|E3PC51_ECOH1	252284032	275377152	284935712	257741968	72209472	134640848	183771584	128531880	292985632	336639392	350085216	405562016	217216624	198391824	196912064
656.351	2	69.926	0.7830943, 0.881148	QLATYFIDNVK	0.99	E3PC57_ECOH1	Hypothetical phage protein OS=Escherichia coli O78:H11 (strain H10407 / ETEC) GN=ETEC_4347 PE=4 SV=1	E3PC57|E3PC57_ECOH1	1.02675e+06	688542	2.31986e+06	0	11792483	7528795	1312656	15972926	246745	105989	123697	427999	58393.7	21996.5	45529240
416.5261, 624.28503	2, 3	24.857	0.7527961, 0.7758161, 0.83275396, 0.9107859, 0.91127, 0.9335434, 0.9615127	IDTHNVDYDR	1	E3PC57_ECOH1	Hypothetical phage protein OS=Escherichia coli O78:H11 (strain H10407 / ETEC) GN=ETEC_4347 PE=4 SV=1	E3PC57|E3PC57_ECOH1	123556960	138123440	133619448	2.51304e+06	601153472	441634080	65118132	630853184	943706	1086949	2.15742e+06	2.17832e+06	696954	2.7054e+06	1737844352
587.29785, 880.4444	2, 3	41.593	0.5895095, 0.64501065, 0.71102643, 0.7150775, 0.7630392, 0.76528215	TSADKNIDLDVEGINR	1	E3PC57_ECOH1	Hypothetical phage protein OS=Escherichia coli O78:H11 (strain H10407 / ETEC) GN=ETEC_4347 PE=4 SV=1	E3PC57|E3PC57_ECOH1	77666584	101641488	105988752	11891880	550645888	353371296	15468284	524874880	18409324	11341139	13482243	13111984	16582538	13556709	1636383872
733.395	3	63.555	0.6436477, 0.69266784, 0.8022918	SGLYPPPSLPSGLGTEAAGIVSK	1	E3PC71_ECOH1	Quinone oxidoreductase OS=Escherichia coli O78:H11 (strain H10407 / ETEC) GN=ETEC_4361 PE=4 SV=1	E3PC71|E3PC71_ECOH1	4443397	4.29916e+06	5.79902e+06	1.65272e+06	2690425	3074258	51045436	1.53225e+06	4704321	889657	1730265	1.02223e+06	3.30391e+06	7779531	1.21592e+06
447.737	2	27.063	0.9182626, 0.9596876	VVYDSVGR	0.97	E3PC71_ECOH1	Quinone oxidoreductase OS=Escherichia coli O78:H11 (strain H10407 / ETEC) GN=ETEC_4361 PE=4 SV=1	E3PC71|E3PC71_ECOH1	7036722	12166633	8524942	4459366	3.12747e+06	705173	76258880	2.47819e+06	13263161	1.2894e+06	3.30673e+06	3.45868e+06	15576138	9642463	2.83709e+06
698.386	2	69.265	0.8365975, 0.93478763, 0.94393396	AIGINFIDTYIR	1	E3PC71_ECOH1	Quinone oxidoreductase OS=Escherichia coli O78:H11 (strain H10407 / ETEC) GN=ETEC_4361 PE=4 SV=1	E3PC71|E3PC71_ECOH1	4.0525e+06	3.71932e+06	7932862	2.0988e+06	13681870	5290333	103702544	2.83879e+06	23071002	936451	3.43111e+06	1.1104e+06	8740600	11395733	399092
[truncated: 8,657 more rows]

## Sheet: Table S3 OM vs OMV+- proteomes
Table S3. Quantitative MS proteomics data for OM and OMV +/- oxdiative stress
[truncated: 1,469 more rows]

## Sheet: Table S4  Proteome localization
Table S4 - Localization of proteins with 2 or more peptides (UniProt and pSORTb)
[truncated: 1,021 more rows]

## Sheet: Table S5 Proteomics Annotation
Table 1: OM proteins in OM and OMV samples (2 or more peptides found). Additional information provided in this table was obtained from several online databases (See references).
[truncated: 95 more rows]

[truncated: 4 more sheets: Table S6 Selective Packaging, Table S7 GO Analysis, Table S8 Primers, Table S9 Constructs]
